# Supplementary material for: Expression and regulatory roles of lncRNAs in G-CIMP-low vs G-CIMP-high Glioma: an in-silico analysis
Source: J Transl Med. 2021 Apr 29;19:182. doi: 10.1186/s12967-021-02844-z (PMC8086286; doi:10.1186/s12967-021-02844-z)
Supplement: Supplementary file 3 — Additional file 3: Table S1. Differential_LncRNAs. [file 12967_2021_2844_MOESM3_ESM.csv]

GeneName	Biotype	Gcimph_mean	Gcimpl_mean	Gcimph_sd	Gcimpl_sd	Log2FC	Prob
ENSG00000223764	lincRNA	751.696581196581	306.875	460.256223925415	236.360141873935	1.29249932287833	0.963529008903909
ENSG00000242590	sense_intronic	425.008547008547	981.0625	213.821352399815	488.390891090323	-1.2068531939048	0.988158535847804
ENSG00000233304	lincRNA	7.97008547008547	2.75	11.0695791232961	3.19374388453426	1.5351635769219	0.950165354151527
ENSG00000284703	lincRNA	16.7307692307692	2.6875	39.569900039112	2.62599187609812	2.6381671178929	0.97841041189324
ENSG00000236948	lincRNA	3.30769230769231	0.9375	5.22532876918963	1.18145390656315	1.81893444095249	0.958413689970199
ENSG00000236266	antisense	108.397435897436	43.5	56.9956717904019	27.6188341535265	1.31724332458637	0.962671882625669
ENSG00000271989	antisense	3	22.625	5.43237789680853	16.6528275877302	-2.91488338636205	0.998447265528886
ENSG00000226849	antisense	380.277777777778	696.3125	166.627916096038	268.081509681912	-0.872681287550642	0.953351425317663
ENSG00000230337	antisense	40.4316239316239	84.3125	19.9558962193646	34.0503915787567	-1.06026238760366	0.962227700616061
ENSG00000284708	antisense	58.2606837606838	13.625	54.1463244937533	9.50701495388186	2.09626640348638	0.982260889537773
ENSG00000234166	antisense	5.67094017094017	21.625	3.68948301923113	17.8171265921304	-1.93104029184994	0.989265001209083
ENSG00000261135	lincRNA	29.474358974359	72.5625	18.9034531616003	50.6780277832514	-1.29976372500963	0.96379601570463
ENSG00000227751	antisense	369.25641025641	1011.625	185.050470036901	414.13087705861	-1.45397972409551	0.994373304784267
ENSG00000225986	antisense	10.2350427350427	3.3125	13.2833227669914	3.04890690794805	1.62752476647694	0.950417954433543
ENSG00000117242	antisense	12796.6623931624	8888.625	4013.95847683715	2462.95069310505	0.52573540975625	0.989088334557014
ENSG00000229162	antisense	0.688034188034188	3	1.30404865711127	4.54606056566195	-2.12441034218994	0.950108551856112
ENSG00000228172	antisense	418.371794871795	905.4375	198.141370758877	368.005247924537	-1.11382946558919	0.983143377588517
ENSG00000233427	antisense	35.1623931623932	127.0625	49.5015423984707	112.841167871777	-1.8534331409032	0.987726225367953
ENSG00000233246	antisense	2.94017094017094	7.75	2.85046671365857	6.76756972627545	-1.39829627526818	0.956685455911068
ENSG00000232335	antisense	12.1153846153846	63.6875	19.7410146470108	41.6840796947708	-2.39417003591963	0.997044292477111
ENSG00000228060	antisense	96.8760683760684	229.6875	52.2078795453513	149.797071066159	-1.24546012392194	0.964386949355307
ENSG00000284677	lincRNA	3.15384615384615	7.5625	2.89179803465344	4.09827199357648	-1.2617509507976	0.96274813653714
ENSG00000227278	antisense	51.2307692307692	105.9375	22.4611766592152	41.7396194679987	-1.04813090909354	0.960946573370434
ENSG00000238186	antisense	62.465811965812	128.375	25.7435542576888	39.6986565683693	-1.03922556409336	0.966417195239233
ENSG00000236200	antisense	491.777777777778	835.8125	153.567930257669	218.714492356283	-0.765172790474001	0.960348900798132
ENSG00000237424	lincRNA	51	287.5625	52.7792389928988	330.09311186391	-2.49530639913175	0.994430992559122
ENSG00000234810	lincRNA	24.0769230769231	7.5	30.2870824307283	5.72712842531054	1.68268853318301	0.963326547164173
ENSG00000230798	antisense	87.6324786324786	373.6875	135.320481039197	266.571746127254	-2.09229473543731	0.998603525444467
ENSG00000234264	antisense	0.948717948717949	3.125	1.76929536104407	2.41867732448956	-1.71980504300802	0.960699259842524
ENSG00000282057	lincRNA	42.0384615384615	13.9375	28.9671009070986	7.78433255541754	1.59273806761051	0.979321960963696
ENSG00000203897	antisense	8.5042735042735	21.875	7.5160759687348	15.5386614610139	-1.36302311598472	0.958523104453593
ENSG00000254942	antisense	11.5726495726496	3.875	12.7990854282414	3.40342964277702	1.57845099360472	0.952877371845562
ENSG00000243960	sense_overlapping	631.589743589744	1045.1875	209.464764625644	224.011671942929	-0.726702127331368	0.963129700327015
ENSG00000228127	lincRNA	7.02136752136752	1.5	10.3511093229798	1.15470053837925	2.22678954464551	0.979739062279415
ENSG00000236137	antisense	15.2179487179487	61.8125	10.1198578030741	29.586525649356	-2.02212470997945	0.997074636161331
ENSG00000272583	lincRNA	10.1495726495726	49.5	10.3649634648534	50.6399052131814	-2.28600954155734	0.990042203966576
ENSG00000244619	antisense	2.73504273504274	7.875	2.70714572585195	6.71192967781993	-1.52571654819596	0.961948388962487
ENSG00000234222	antisense	814.380341880342	1403.4375	297.730191173759	360.866913372045	-0.785190174906447	0.976741845576634
ENSG00000232671	antisense	27.3717948717949	53.375	15.7881160618288	21.4472220423376	-0.963474123974886	0.95209408634975
ENSG00000237976	antisense	168.568376068376	372.5	95.3240105034792	133.525528145994	-1.14390651781574	0.978913636625175
ENSG00000249602	antisense	41.4102564102564	83.375	18.7023919638645	33.6310868096765	-1.00962672046555	0.952107724967432
ENSG00000238279	antisense	15.7264957264957	46.5	16.3953955284499	48.1040538832228	-1.56403347974706	0.958992168889565
ENSG00000229780	antisense	19.8888888888889	62.0625	15.6428912828534	56.5455200111674	-1.64175913170643	0.971441902280668
ENSG00000271380	antisense	257.675213675214	519.125	103.91836752145	269.865120631276	-1.01052819867127	0.957989355641102
ENSG00000225855	antisense	2127.2905982906	2992	661.87966256895	588.223086932161	-0.492093049272524	0.952407530925596
ENSG00000236364	antisense	25.6623931623932	65.375	15.420337869167	35.4153921339296	-1.34908332523735	0.96904462152615
ENSG00000224687	lincRNA	52.1111111111111	104.1875	27.0714450633121	55.3030665213663	-0.999519277913353	0.952444779064465
ENSG00000261504	lincRNA	36.7264957264957	82.3125	41.5925719539513	60.4436031906327	-1.16429028806598	0.951813070739458
ENSG00000273004	lincRNA	10.8846153846154	22.5625	7.38746316966763	7.98305497079074	-1.05163650219638	0.963557893530272
ENSG00000273129	lincRNA	3.32051282051282	11.6875	3.69372599864335	11.79106299986	-1.81548839106333	0.97585893120139
ENSG00000230260	antisense	13.6666666666667	37	9.15156123081594	35.164375912752	-1.43686386173202	0.954189831451976
ENSG00000231871	antisense	228.871794871795	450.5	107.998930090197	211.391264404816	-0.976987423423932	0.964578239211181
ENSG00000275392	antisense	6.06837606837607	1.5625	5.8913284579623	2.27943706500823	1.95745430503392	0.953002903104054
ENSG00000229983	lincRNA	0.645299145299145	3.3125	1.18205434952684	3.21908372056397	-2.35988043482152	0.979048434469216
ENSG00000274895	antisense	9.1965811965812	25.8125	8.41084453893815	17.4058179928437	-1.48890032844623	0.971123786433693
ENSG00000238078	lincRNA	55.2136752136752	19.0625	47.4387482301666	13.6209091718089	1.53428829754763	0.962544119037935
ENSG00000234277	lincRNA	0.824786324786325	2.8125	1.11527867399613	3.18786762585902	-1.769760778645	0.951481908676029
ENSG00000233461	antisense	41.6623931623932	92.625	21.3095244638355	41.2260031210077	-1.1526559246757	0.965975149488537
ENSG00000226919	antisense	58.3760683760684	22.5	72.8040142382068	16.7888852121475	1.37545204726437	0.957549937123766
ENSG00000232347	lincRNA	10.5128205128205	23.375	7.01147481882578	12.2031416719903	-1.15281657924444	0.956426516476082
ENSG00000225619	antisense	8.00854700854701	1.0625	15.1189820299597	1.28937969582276	2.91407767682544	0.98631513980104
ENSG00000224128	antisense	1.73931623931624	6.375	2.59340388996264	3.5	-1.87390507728865	0.989627091540423
ENSG00000235092	antisense	277.57264957265	104.5	176.234374584598	59.0028247911346	1.40936247766391	0.978825529104817
ENSG00000163009	lincRNA	12.7692307692308	116.625	25.8011160604282	114.805850605853	-3.19113355764593	0.999769428254024
ENSG00000272275	lincRNA	27.4358974358974	68.1875	18.452762853201	39.4701891727584	-1.31344252389735	0.967233810027149
ENSG00000271936	antisense	55.2991452991453	164.5	41.7786451718985	66.1594034636549	-1.57275849643878	0.992296077765044
ENSG00000235997	lincRNA	3.23504273504274	8.125	3.26384318185823	6.77126280689208	-1.32858304262613	0.952337632725118
ENSG00000226994	lincRNA	34.9273504273504	4.75	37.7423934272744	4.611579628139	2.8783577861489	0.991797550590256
ENSG00000236213	antisense	8.32478632478633	20.875	7.172107465078	17.4121605015958	-1.32629104997511	0.955651680112882
ENSG00000235586	antisense	3.11965811965812	8.5	2.55636005027667	5.42832079621927	-1.44607490706636	0.966657245166672
ENSG00000225156	lincRNA	2.32051282051282	9.6875	2.59329073137423	12.7735077406326	-2.06168073705328	0.972563625454839
ENSG00000253515	antisense	3.17094017094017	9.1875	2.85798511903249	4.46047456369088	-1.53476168779897	0.978797138053605
ENSG00000273063	antisense	2.82905982905983	9.6875	3.05680300409548	6.963894982934	-1.77580171805042	0.982885712084006
ENSG00000236498	antisense	473.465811965812	875.3125	157.578514070124	348.964509895586	-0.886537917901283	0.966302376538786
ENSG00000233849	antisense	10.6623931623932	26.875	7.92625047602638	13.9134227756269	-1.33373346894824	0.970545083147804
ENSG00000228384	antisense	6.02991452991453	16.8125	4.72178341511689	14.8288851008204	-1.47932480954276	0.964214969968792
ENSG00000278060	antisense	18.3931623931624	4.6875	36.6090486398768	3.40036762718386	1.97227895247734	0.978091852749267
ENSG00000237883	antisense	63.2521367521367	185.5625	42.998459096636	135.569401046106	-1.55271906606481	0.979320587745522
ENSG00000222041	lincRNA	71.4529914529915	350.875	63.4159909602281	337.212865511781	-2.29589084112768	0.997197877875519
ENSG00000233850	antisense	11.7820512820513	4.0625	13.3310255788699	3.92375245566452	1.53615101939833	0.954822027344761
ENSG00000175772	lincRNA	24.9700854700855	4.375	51.2256972881151	4.3493294502333	2.51284583741667	0.977686572521019
ENSG00000172965	lincRNA	375.41452991453	893.125	413.077546215135	591.139224999774	-1.25037761738763	0.982381084992988
ENSG00000230499	lincRNA	3.16239316239316	8.8125	3.6344967712714	9.0569954547116	-1.47853461146589	0.951847419360893
ENSG00000240350	lincRNA	0.555555555555556	2.25	1.81762682820207	2.32379000772445	-2.01792190799726	0.956912148867865
ENSG00000226856	lincRNA	9.87606837606838	28.4375	15.630305929378	20.6332054384835	-1.52578591020183	0.966620996582564
ENSG00000272769	lincRNA	6.08974358974359	18.125	4.44765231248688	13.4901198413258	-1.57352760565887	0.977510657847421
ENSG00000283994	sense_intronic	1.49145299145299	6.75	1.63450312170465	5.14457643219213	-2.17816899553722	0.992302542134256
ENSG00000223911	antisense	4.69230769230769	13.3125	3.78830714786302	8.73093160359573	-1.50441200080404	0.976840610328091
ENSG00000224675	antisense	151.824786324786	61.8125	88.1830863718046	45.6876624484116	1.29643681778445	0.957566195587548
ENSG00000235934	antisense	85.5512820512821	278.9375	63.564636584349	462.569413709986	-1.70508052160109	0.952563203863555
ENSG00000238133	antisense	25.9957264957265	61.5625	25.6268196863789	39.6265378250485	-1.24377734505514	0.962141825599187
ENSG00000237380	antisense	48.4358974358974	233.3125	69.7912749094255	103.959427181954	-2.26811502577695	0.997992694809539
ENSG00000224189	antisense	497.897435897436	1078.5	512.974074834805	627.769278211881	-1.1151056856415	0.979609162835896
ENSG00000272729	antisense	3.68376068376068	23.9375	7.30999618096055	21.6839994773412	-2.70002124241926	0.999221835901237
ENSG00000226363	lincRNA	10.9230769230769	95.875	19.4533242836551	93.8700342672428	-3.13377536613934	0.998303167335475
ENSG00000163364	lincRNA	64.5811965811966	496.8125	81.8269648532977	357.205117311235	-2.94351539576556	0.999879373740087
ENSG00000223960	antisense	439.91452991453	763.6875	194.572032741899	274.275705267528	-0.795759157214079	0.953378052685847
ENSG00000260742	antisense	19.3846153846154	52.25	10.0024427521598	37.399643492062	-1.43051892672206	0.966446549906307
ENSG00000224063	antisense	21.9957264957265	106.125	24.1596083771602	95.1965510579734	-2.27046939592991	0.994285324110655
ENSG00000230408	antisense	15	61.75	21.2322129546778	56.4322602772563	-2.04147663597616	0.988102273787
ENSG00000256458	antisense	3.07264957264957	9	2.73411522849389	8.07465169527454	-1.55044176058642	0.965771080722826
ENSG00000236886	antisense	117.188034188034	296.625	116.830674702682	367.589422227209	-1.33981492855068	0.951745167513379
ENSG00000267034	lincRNA	67.0128205128205	232.6875	99.6466495701252	169.610423716626	-1.79588467575387	0.98967510671861
ENSG00000233611	antisense	19.3162393162393	52.25	15.3676822552903	43.4380785333176	-1.43561679436174	0.962814270536522
ENSG00000229915	antisense	1.62393162393162	5.125	1.80474575017437	3.4423828956117	-1.65806111587054	0.975734759809653
ENSG00000259889	lincRNA	5.08119658119658	1.5625	5.44636637737077	1.54784796841723	1.70131209038753	0.954359861946122
ENSG00000220256	lincRNA	19.4444444444444	5.8125	16.3984425327893	6.10157083599516	1.74212729928198	0.957073132594896
ENSG00000251224	antisense	4.37179487179487	20.75	4.61972531658109	20.3092753850714	-2.246813721185	0.99011116989772
ENSG00000283646	lincRNA	26.4786324786325	4.875	57.630031854168	3.66742416417845	2.44135449034392	0.984908396754519
ENSG00000272434	antisense	45.8589743589744	106.8125	27.1893966136421	55.8249869383475	-1.21980449754316	0.96590892161223
ENSG00000241111	antisense	810.760683760684	433.125	444.344299665275	293.924678560115	0.90449268260237	0.957574673155747
ENSG00000189196	lincRNA	21.025641025641	4.25	17.4894015918858	3.85573166424567	2.30661503939286	0.983114519730214
ENSG00000277855	antisense	9.86752136752137	2.8125	7.81351672522823	2.19753649950727	1.81083464186104	0.967290073182452
ENSG00000246022	antisense	285.636752136752	43.3125	291.549641853566	35.5297410629461	2.72132626676005	0.994431762323553
ENSG00000206417	antisense	923.564102564103	1917.5625	357.194802278131	747.016819868647	-1.05398959681765	0.991257135733445
ENSG00000243944	antisense	1.05128205128205	6.1875	1.29605644081886	13.2776441183417	-2.55720683432377	0.956373827991632
ENSG00000244265	antisense	15.7179487179487	46.0625	8.61413764970137	26.3602446877869	-1.55117976426654	0.980230236210245
ENSG00000240567	lincRNA	23.0811965811966	56.75	16.0360989317326	49.2551181773698	-1.29790237392233	0.950756873456829
ENSG00000231310	antisense	10.9700854700855	26.9375	8.5920390836507	18.9401469547273	-1.29604119809708	0.961918925512438
ENSG00000272910	antisense	51.0042735042735	126.875	22.4580673372784	90.5036831663036	-1.3147177856868	0.965625297547728
ENSG00000230215	antisense	5.21794871794872	1.125	4.69859106604762	1.58640053790544	2.21355776396169	0.961552773309096
ENSG00000236508	antisense	23.3547008547009	65.0625	23.5848900335143	42.7807881336159	-1.47811329232355	0.970021317419215
ENSG00000214146	lincRNA	1.67948717948718	4.75	1.79288237307906	3.66060104354463	-1.49990673076838	0.962733522900116
ENSG00000229334	antisense	28.3547008547009	74.4375	14.1793478286468	42.3477173725653	-1.39244166718996	0.97159684073682
ENSG00000234136	antisense	6.97863247863248	16.375	6.32417975898891	10.4490828943661	-1.23047864555916	0.957551199072426
ENSG00000250986	lincRNA	138.730769230769	52.1875	112.515636270762	43.3931158134559	1.41051160228506	0.964607366207819
ENSG00000245748	antisense	8292.84188034188	7317.5625	2374.19260561121	2521.00382040567	0.180503421840142	0.951210298840762
ENSG00000251186	antisense	2.64102564102564	7.8125	2.25788665845517	5.19254272972308	-1.56468597634112	0.972997782316271
ENSG00000250906	antisense	45.5897435897436	135	33.019347650238	104.463709807122	-1.56617820708331	0.974987835440239
ENSG00000251173	antisense	1.68376068376068	4.625	2.54622356954119	4.14527843857724	-1.45776626575598	0.951317128201849
ENSG00000245870	lincRNA	1.98717948717949	24.9375	2.93488821500903	26.4687709071149	-3.64952274981036	0.999996699754164
ENSG00000249771	lincRNA	0.324786324786325	5.3125	0.837214468182993	5.43714079273289	-4.03182814227752	0.997084548552021
ENSG00000260918	sense_overlapping	1950.17521367521	434.1875	1456.29240245326	488.345399452751	2.16721365153847	0.996509001719534
ENSG00000245067	antisense	340.102564102564	867.75	400.707097861591	670.107603299649	-1.35130957719514	0.978958637021482
ENSG00000248692	antisense	9.37606837606838	26	6.16890512851146	15.0244245591415	-1.4714566273213	0.978873983185023
ENSG00000251442	lincRNA	2299.37606837607	1258.8125	1456.06629056336	1023.56085757842	0.8691790317559	0.978838223256529
ENSG00000249307	antisense	4381.38034188034	693.5	4031.85616161317	669.815098864356	2.65941767089965	1
ENSG00000271474	antisense	81.5213675213675	28.625	98.3181834998265	30.5807673764628	1.50990255971401	0.957570194444718
ENSG00000245322	antisense	148.867521367521	678.75	116.879580985477	499.719588035797	-2.18885125943381	0.998817880810413
ENSG00000236922	lincRNA	11.6282051282051	0.8125	25.2328770689477	1.16726175299288	3.83911680352518	0.99679989589453
ENSG00000248890	antisense	51.4017094017094	114.3125	37.7373029163475	76.9551546898149	-1.15309492675812	0.950873907755956
ENSG00000280241	antisense	27.8376068376068	5.125	24.4392765095098	5.01829984490099	2.44141128019442	0.983635466357327
ENSG00000278981	antisense	42.1025641025641	5.75	41.3580377863179	5.47113638409182	2.87227423685854	0.993092391662194
ENSG00000237125	antisense	31.0769230769231	141.625	66.2931004956363	132.903912658733	-2.18816038120981	0.990885022305177
ENSG00000248980	antisense	9.50854700854701	35.8125	7.39866677062559	31.5493660792099	-1.91316642759919	0.986740271104968
ENSG00000271538	lincRNA	52.6452991452991	19.75	29.142506146562	16.8621864932557	1.41445206119879	0.950257603068398
ENSG00000259603	antisense	53.0555555555556	141.375	62.8820777218523	105.754353732285	-1.41395129250902	0.966626067956204
ENSG00000261037	lincRNA	23.525641025641	5.125	47.4024114376299	4.54422710700071	2.19861012425024	0.979977328953692
ENSG00000250668	lincRNA	18.7435897435897	5.5	23.4552459778718	5.29150262212918	1.76889375845289	0.967968922407498
ENSG00000271980	antisense	1332.07264957265	2508.5	427.315091978314	938.439271698849	-0.913152170768112	0.989902872593941
ENSG00000272324	antisense	2.1965811965812	6.9375	1.99673259384394	5.60319849133808	-1.65915603673963	0.966400724192271
ENSG00000271892	lincRNA	9.85897435897436	2.8125	14.4088590646312	3.01592992845214	1.8095844727699	0.963087951880074
ENSG00000215196	antisense	54.9017094017094	19.6875	72.8573401534313	13.7487878253563	1.47957114571191	0.964880369017459
ENSG00000250234	antisense	1.04700854700855	4	1.24383959397864	3.44480284873702	-1.93372678058083	0.975412404405929
ENSG00000237705	antisense	10.7905982905983	40.5625	9.72160536122046	47.5239851724018	-1.91037171505602	0.974863376835652
ENSG00000152931	lincRNA	357.482905982906	105.6875	680.454986738231	88.067942521669	1.75806950251924	0.978906401734498
ENSG00000233847	antisense	5.32478632478632	12.8125	3.54088095492909	9.31105973202478	-1.26675646606485	0.955005523555678
ENSG00000250081	lincRNA	4.18803418803419	19.3125	9.98920586869838	15.7891048933539	-2.20518980848521	0.990155819569611
ENSG00000249352	lincRNA	12.5470085470085	33.9375	29.4478503850511	18.5057423520377	-1.43553685454455	0.961733915544713
ENSG00000250237	lincRNA	13.5384615384615	45.375	14.7138884854132	28.4156646939677	-1.74483383749955	0.989659193086575
ENSG00000247993	lincRNA	230.504273504273	689.75	172.385316679094	242.222624872244	-1.58128005339131	0.998660824591613
ENSG00000225407	antisense	3.42735042735043	18.625	4.20977044487726	14.1650979523616	-2.44207481359065	0.998108429891861
ENSG00000251221	lincRNA	3.12820512820513	9.4375	5.31907001058308	7.00446286306095	-1.59306962062444	0.966502355313293
ENSG00000251450	antisense	12.8589743589744	4.5625	14.8454623280397	3.32603367391252	1.49487911286992	0.962809196401423
ENSG00000249362	lincRNA	41.4145299145299	121.5	63.9446109095235	67.9421322401154	-1.55274739563147	0.986271227328601
ENSG00000250049	lincRNA	9.05982905982906	1.6875	8.36997556494513	1.53704261489394	2.42459632770369	0.985382905849251
ENSG00000249776	lincRNA	66.457264957265	18.4375	54.0274160514021	14.3013693983012	1.84978387090577	0.977856191431932
ENSG00000249984	lincRNA	18.3034188034188	6.25	16.4592691790884	4.9598387070549	1.55018505253291	0.960727946014761
ENSG00000248528	lincRNA	63.4316239316239	12.6875	63.0510184451073	19.1753965626094	2.321794455205	0.959959181007176
ENSG00000237187	antisense	2135.65384615385	1340.375	758.470374403513	419.392238840921	0.67204114570116	0.976228419764422
ENSG00000246859	antisense	855.24358974359	1466.5	453.423785492753	524.037530462593	-0.777969780294864	0.971303737968091
ENSG00000224032	lincRNA	3035.26068376068	2186.9375	1008.48151925099	631.45012669252	0.472908437339601	0.963528244308206
ENSG00000251187	antisense	15.2136752136752	38.8125	11.5749685970553	25.4144807803215	-1.35115265195013	0.966634030908232
ENSG00000278921	lincRNA	44.5897435897436	104.5	31.0363635115296	44.3801757544965	-1.22871913363654	0.969626869114941
ENSG00000248663	lincRNA	1.22649572649573	0.25	1.41572366804878	0.447213595499958	2.29454220709228	0.957495138528418
ENSG00000249421	antisense	12.3461538461538	3.4375	15.207712288198	3.72323783822629	1.84463005545655	0.962586835892052
ENSG00000224186	antisense	843.286324786325	1453.6875	258.510090755634	636.110128698902	-0.785622701469581	0.961787144851595
ENSG00000249593	antisense	35.4017094017094	91.25	19.6204587229474	67.8621151060492	-1.36600553513027	0.966295342422682
ENSG00000279047	antisense	129.811965811966	321.8125	140.039628457834	261.238133701801	-1.30979699076177	0.966394029891736
ENSG00000228737	antisense	51.3888888888889	126.9375	26.4047085077294	83.1877144374897	-1.30458997033479	0.966173983734911
ENSG00000250309	antisense	0.974358974358974	6.9375	1.29350665192228	9.37705533025516	-2.83189057176877	0.989642461209516
ENSG00000260581	antisense	18.2905982905983	5.875	20.5998290876113	3.91365132154957	1.63844151002747	0.974941212595216
ENSG00000280776	lincRNA	15.5683760683761	1.0625	41.9950643933669	1.38894444333338	3.87308371890904	0.996720481371555
ENSG00000251018	antisense	2.32478632478632	16.75	4.50813106090556	10.8842393701474	-2.84899106879084	0.998280578286905
ENSG00000253445	antisense	183.388888888889	474.0625	143.107055144869	262.227247185846	-1.37017104335417	0.98800496983357
ENSG00000254211	lincRNA	65.7735042735043	17.75	88.2811786581032	16.7868996541946	1.88968751144989	0.970502645815678
ENSG00000248469	antisense	17.9401709401709	4.875	33.3619223718948	5.22653486228368	1.8797195128465	0.963323964366375
ENSG00000248859	lincRNA	6.37179487179487	1.3125	11.6682787485323	1.44769932421526	2.27938239992128	0.978861220422932
ENSG00000254821	antisense	7.0982905982906	25.375	7.66709129402398	22.5296101460574	-1.8378642788062	0.979094764620434
ENSG00000260239	lincRNA	1.10683760683761	5.5625	1.27425659523935	8.35039919205463	-2.32928986286325	0.967771098268179
ENSG00000238221	antisense	26.1794871794872	75.8125	18.5685669997063	51.2578042838356	-1.53399890310496	0.977510687081795
ENSG00000285278	antisense	137.807692307692	413.25	109.306168149424	380.970427548736	-1.58435839922267	0.979722391427665
ENSG00000230314	antisense	39.0982905982906	11.375	29.6596385708851	17.7796700381831	1.78123898807094	0.951335011087675
ENSG00000247925	antisense	9.05128205128205	25.1875	8.95323678861824	15.7785455603487	-1.47651387411904	0.973668540975235
ENSG00000282024	antisense	12.1282051282051	2.375	25.3778445705673	2.62995563967658	2.35236664103356	0.983152904558779
ENSG00000283480	antisense	8.57264957264957	45.375	14.5391679008829	42.1898487000526	-2.40408456696697	0.994077756402243
ENSG00000272168	lincRNA	1094.2735042735	3268.5625	787.441182477452	1620.35695527251	-1.57868291156416	0.999996961679613
ENSG00000260455	lincRNA	80.9017094017094	257.375	62.2894647750172	119.74076164782	-1.66962983353816	0.995482135454746
ENSG00000261568	lincRNA	14.6239316239316	47.0625	10.4480948800207	44.7667566392742	-1.68624672976592	0.970072763980962
ENSG00000228223	lincRNA	265.709401709402	130.4375	196.373977971964	68.9888577960238	1.0264905808421	0.951260817628371
ENSG00000225173	lincRNA	3.76068376068376	14.125	3.69235278086504	19.1481069560414	-1.90918396847393	0.965345031782986
ENSG00000272540	antisense	7189.08547008547	17368.125	3474.813632135	7443.29823734076	-1.27256185337387	0.999999999999996
ENSG00000281450	lincRNA	3.13675213675214	8.875	3.66612139167156	8.7091905479212	-1.50047558624487	0.958396979050518
ENSG00000235033	antisense	2475.40598290598	651.3125	1852.57437680514	638.330710394959	1.92624333581924	0.9985352602261
ENSG00000268745	antisense	1.18376068376068	5.3125	1.59006881730618	7.33683628457571	-2.16601348967192	0.968043268665234
ENSG00000272170	antisense	35.8803418803419	73.125	19.2459403860098	33.2923915231894	-1.02717108276202	0.950751692475841
ENSG00000271754	antisense	56.9700854700855	115.625	26.4489783829809	49.9090840094934	-1.02117688988479	0.95398505698371
ENSG00000203362	antisense	25.9230769230769	60.0625	18.0572070645656	16.9054971335756	-1.21222755773298	0.979008489278128
ENSG00000231652	antisense	31.7264957264957	10.125	26.6460261816376	9.84462628374824	1.64776627265954	0.957140114533406
ENSG00000224384	antisense	2.58974358974359	8.4375	3.05641897155474	7.2568932746734	-1.70400633316128	0.967740710364778
ENSG00000231628	antisense	11.9102564102564	27.6875	8.11428967499188	17.8874956324243	-1.21703032103461	0.953259116199545
ENSG00000237742	antisense	180.324786324786	73.5625	112.319159683148	45.7048046343781	1.29355529903358	0.951802233930891
ENSG00000272189	antisense	76.5128205128205	16.9375	53.1258309316874	15.8722766692956	2.17548056003912	0.979225647398847
ENSG00000234263	antisense	11.2094017094017	3.8125	6.69210646290825	2.31570723538188	1.55590003511869	0.95788571392319
ENSG00000233452	antisense	124.632478632479	52.625	147.365191078048	30.8520663813625	1.24385984354662	0.95743396122885
ENSG00000228408	lincRNA	2236.24786324786	601.4375	2664.35138265047	681.940170274001	1.89459337501475	0.991761618007787
ENSG00000225924	lincRNA	174.273504273504	53	201.140018018821	59.206981570307	1.71728898075736	0.969520463570054
ENSG00000231863	antisense	19.3974358974359	75.5625	25.5653700912699	48.2879815965284	-1.96180447589463	0.993285881773989
ENSG00000280850	lincRNA	15.9188034188034	2.625	14.5167444039614	2.94108823397055	2.60034256787472	0.983731072057209
ENSG00000226445	antisense	17.5854700854701	7.375	14.6833225003511	5.51210788476907	1.25366894636374	0.950228680955095
ENSG00000229214	lincRNA	32.2735042735043	67.75	21.1901766582772	31.7605625474949	-1.06987071157543	0.955256591817102
ENSG00000230487	lincRNA	1289.67948717949	761.0625	558.245507859427	397.485675842539	0.760925728992278	0.957704158812867
ENSG00000233108	antisense	15.9529914529915	37.6875	10.168638757905	26.1373774506931	-1.24025911818042	0.956460378517051
ENSG00000244239	antisense	12.9529914529915	47.6875	14.0362013413298	41.4177397580634	-1.88032582963361	0.986915569102873
ENSG00000229970	antisense	16.534188034188	52.8125	16.7386149246403	43.8576770170666	-1.67542723730973	0.978907612849928
ENSG00000278254	lincRNA	72.8675213675214	254.4375	126.733150307893	236.64121048541	-1.80396349386089	0.987165408033647
ENSG00000229618	lincRNA	14.2307692307692	4.3125	32.2145129279114	3.64634520216248	1.72241728559705	0.95444673125625
ENSG00000235837	antisense	85.0512820512821	226.875	48.2285948257288	158.768962122114	-1.41549275495734	0.975045117586706
ENSG00000232821	antisense	1.76495726495726	9.75	3.89567419915694	10.2794292967395	-2.46576896702621	0.992410181182433
ENSG00000179428	antisense	10.4316239316239	36.0625	15.0169297855502	37.4974999166611	-1.78953564844773	0.971440560465884
ENSG00000233429	antisense	38.465811965812	223.5	44.4037381220222	222.611170728994	-2.5386261641182	0.998970611952337
ENSG00000254369	antisense	59.5982905982906	734.4375	187.849522456657	592.329296787972	-3.62329686696851	0.99812115359075
ENSG00000253187	antisense	43.0683760683761	330.6875	116.682962593445	250.022857288422	-2.94076768102099	0.999350433778031
ENSG00000251660	sense_overlapping	1822.03846153846	868.25	1232.55162016381	706.672059727849	1.06937100269282	0.984183358819839
ENSG00000224116	antisense	44.0683760683761	5	53.6082157715578	4.11501316320292	3.13974373389088	0.993485802586694
ENSG00000239775	sense_overlapping	430.816239316239	1207.875	354.375235151669	2576.86437037989	-1.48732662404359	0.952383059080243
ENSG00000280890	lincRNA	1.98717948717949	6.1875	2.92903295827315	6.61532312135998	-1.63863443366762	0.962250247595037
ENSG00000241357	antisense	85.474358974359	173	46.3282904769252	69.122114165198	-1.01720843472194	0.953849197147329
ENSG00000240211	antisense	50.4145299145299	107.1875	33.9861617002733	52.9530845812278	-1.08822517501517	0.954121826165456
ENSG00000224729	antisense	52.0555555555556	124.375	43.4230747867877	101.927997462261	-1.25657247921414	0.954966565181901
ENSG00000242593	antisense	25.4188034188034	3.9375	21.9895563647834	2.97699512932084	2.6905442889691	0.990255328514775
ENSG00000237764	lincRNA	23.6880341880342	3.8125	23.2489998396467	3.31096662622866	2.63534923514068	0.988835961460969
ENSG00000244036	antisense	9.36324786324786	22.8125	6.35911158383976	18.7019384022085	-1.28474360436056	0.950612343622412
ENSG00000259920	lincRNA	198.816239316239	92.0625	155.69860698105	44.9065232826294	1.11075007582501	0.95025811978437
ENSG00000270823	antisense	216.188034188034	564.625	179.274117280189	284.598401260443	-1.38500633524481	0.989678159035175
ENSG00000273489	antisense	4531.48290598291	3190.8125	1840.83803507543	1097.82616831324	0.506059407754631	0.983165827491893
ENSG00000273297	lincRNA	15.3418803418803	59.3125	24.8629418612159	50.7105758200398	-1.9508608678941	0.990953566449748
ENSG00000240889	antisense	249.803418803419	506.8125	182.620892491872	316.055526503387	-1.02065888571145	0.956919846217186
ENSG00000232533	antisense	293.380341880342	690.3125	179.128974437818	543.720481957412	-1.23447740283454	0.972196128559671
ENSG00000242258	lincRNA	35.1282051282051	5.625	33.2000151149297	4.57347424467075	2.64270486265597	0.991289932974842
ENSG00000182366	lincRNA	21.6709401709402	6.5	44.4233275142516	3.70585122924995	1.73725012134214	0.965972189088549
ENSG00000282375	lincRNA	9.82051282051282	1.125	21.3511879174663	1.20415945787923	3.1258733616204	0.990600031754628
ENSG00000282021	lincRNA	72.3162393162393	28.25	49.5726197396975	15.0620937012975	1.35606878725954	0.969947540107605
ENSG00000245857	lincRNA	6.47435897435897	22.8125	8.81774112798726	16.1955498002795	-1.81701529499047	0.986992379176092
ENSG00000255020	antisense	282.367521367521	42.1875	256.64392588114	30.0626429310532	2.7426866535253	0.994654393023325
ENSG00000184608	antisense	72.1923076923077	9	94.2985020783603	7.28468713581213	3.00384821524747	0.995494579234363
ENSG00000248738	antisense	20.7606837606838	1.75	54.407088905175	2.01659779496722	3.56842713299486	0.995538741487591
ENSG00000253535	antisense	7.9017094017094	2.9375	13.1025567265919	2.48914309217717	1.42757593814315	0.953590672603871
ENSG00000272163	antisense	776.717948717949	234.0625	1547.85381719946	187.584103359889	1.73049699116361	0.978339302963581
ENSG00000253961	antisense	11.7564102564103	27.375	7.61101398235156	16.9779268463496	-1.21941135486837	0.95850952025912
ENSG00000253746	lincRNA	6.96581196581197	2.0625	11.9127238384865	1.94828984838841	1.75589741017658	0.963291578701347
ENSG00000253174	antisense	55.0299145299145	170.5625	42.4818461908926	66.2992898403394	-1.63201249644936	0.993479570544384
ENSG00000253389	antisense	78.8034188034188	20.1875	65.7865242232594	17.6869773185433	1.96479596103937	0.979972943852346
ENSG00000255366	lincRNA	482.311965811966	213	179.280778497329	119.725241003446	1.179113172316	0.97209858830567
ENSG00000274956	lincRNA	9725.47863247863	4228.3125	6211.60438674916	3703.63142008399	1.20168724777337	0.999596140855972
ENSG00000254238	antisense	15.4358974358974	55.4375	18.9471297906237	44.984395442568	-1.84457283640361	0.985304431243154
ENSG00000258256	antisense	2.81623931623932	7.5	3.05535362872437	6.03324125159934	-1.41312066018387	0.95625895027245
ENSG00000253738	antisense	2481.06837606838	1719.625	804.097753399042	681.512423462209	0.528867505624412	0.965256708438213
ENSG00000245970	antisense	7517.80341880342	11500.3125	4897.7778113229	7644.20651839243	-0.613289967998364	0.966186366853073
ENSG00000261087	lincRNA	860.299145299145	425.8125	371.776705445235	260.044924003527	1.01462010280869	0.960532199809557
ENSG00000254281	lincRNA	72.4401709401709	29.125	37.4119660456936	15.4698631754346	1.3145319009144	0.962627348396203
ENSG00000249859	lincRNA	89.2051282051282	308.75	105.13788522322	166.46861566073	-1.7912405817144	0.994663578177561
ENSG00000253507	lincRNA	23.6324786324786	5.25	21.1960391030574	7.68982011059643	2.1703816227599	0.963276742669854
ENSG00000244998	antisense	3.52564102564103	11.1875	6.17705367279522	8.77282736636257	-1.66593018771448	0.971027673752115
ENSG00000247317	lincRNA	61.9059829059829	24.3125	70.6986572413156	17.3271222846342	1.34838059539373	0.950201665086153
ENSG00000254741	antisense	2480.73076923077	4104	1511.06586041107	2589.87572417417	-0.726265561201172	0.966995216862006
ENSG00000254973	lincRNA	8.70940170940171	2.8125	10.9982907989779	2.92617497767991	1.63072052025273	0.955231074518305
ENSG00000265393	antisense	33.474358974359	93	24.7804389623494	58.0746645850552	-1.47417428765744	0.978681568220294
ENSG00000227914	antisense	5.36752136752137	1.75	3.95814646567651	1.61245154965971	1.61690110725062	0.960391595630002
ENSG00000237153	lincRNA	5.88034188034188	1.625	7.82826659117651	1.66833250083229	1.8554603169776	0.957535011124149
ENSG00000171889	sense_overlapping	8.83760683760684	2.5	8.75607185033297	2.0976176963403	1.82172765584417	0.976537818450634
ENSG00000276759	lincRNA	7.66666666666667	1.375	9.82507958447166	1.62788205960997	2.47916783669856	0.980113116023077
ENSG00000230729	antisense	1625.34188034188	863	1125.85760282713	317.84671357957	0.913310747283528	0.983175997726408
ENSG00000225655	lincRNA	5.76495726495726	30.625	5.48430168933339	55.1928437390211	-2.40932802563771	0.977598230760669
ENSG00000225937	antisense	580.470085470085	222.3125	602.933011071278	193.98890646976	1.38463265042042	0.963396798243656
ENSG00000224945	sense_intronic	57.2777777777778	217.9375	43.960133345975	177.769689486144	-1.92786703285091	0.989807381176692
ENSG00000224764	antisense	5.70940170940171	13.375	4.81335736077971	9.89865310703094	-1.2281274135105	0.950755471203059
ENSG00000230782	antisense	10.8034188034188	2.4375	22.484420668787	2.555223408367	2.14801380973145	0.976569739471867
ENSG00000233817	lincRNA	1.16666666666667	5.6875	1.78513172594348	5.23728619293109	-2.28540221886225	0.989244005810007
ENSG00000256040	antisense	28.6923076923077	7.75	28.4506836438409	5.89349924351682	1.88839579172727	0.977804708752071
ENSG00000284977	lincRNA	334.141025641026	67	336.613036363102	45.9681048844377	2.31822412612394	0.989122459373674
ENSG00000234921	antisense	20.9529914529915	82.6875	22.2861302261039	67.4099090144271	-1.9805130195764	0.989643391945394
ENSG00000224020	antisense	52.0042735042735	142.4375	34.3284436254342	143.846663152122	-1.45362693131472	0.960273693929895
ENSG00000225951	antisense	19.8589743589744	58.875	13.6174506437025	35.2398921678259	-1.56786403968546	0.979970914462738
ENSG00000268050	antisense	37.7820512820513	138.8125	28.9517791054496	151.958423590139	-1.87736455128523	0.978977308900085
ENSG00000204055	antisense	184.452991452991	506.1875	120.918302907944	480.157504540611	-1.45641869458372	0.97042081229856
ENSG00000230289	antisense	20.4059829059829	62.25	16.5553346593208	55.319074468035	-1.60908163384101	0.973129054073096
ENSG00000279141	lincRNA	5.97435897435897	17	7.10251305154791	13.1504119073637	-1.50867891545831	0.966451807937436
ENSG00000260190	sense_overlapping	4.2991452991453	11.125	4.11688652153033	8.43702159137532	-1.37168356074428	0.961622742224787
ENSG00000205488	antisense	8.55555555555556	1.75	15.9319607216693	2.04939015319192	2.28950661719498	0.978818284786725
ENSG00000229124	antisense	13146.2564102564	25688.25	13139.0591083064	15475.0978435248	-0.966456581279535	0.998615204313619
ENSG00000234961	antisense	13075.2136752137	24439.375	16592.7147366496	14245.3628051377	-0.902372867692676	0.997114341525551
ENSG00000231920	antisense	41.5598290598291	11.75	28.7766045885277	10.6113147159058	1.82252896349987	0.964895384667814
ENSG00000224215	antisense	8.64529914529914	3.1875	6.39861835577945	3.2087120988542	1.43949054300338	0.956762262377433
ENSG00000280809	lincRNA	1136.90598290598	258.0625	1048.77713366634	319.631135060401	2.13932053615277	0.990408923272598
ENSG00000230500	antisense	14.1581196581197	0.875	10.095073708861	1.1474609652039	4.01620284644001	0.992112498916181
ENSG00000223834	lincRNA	8.78205128205128	27.25	8.71629242935877	20.5831646416839	-1.63362636579129	0.977186389223352
ENSG00000237797	lincRNA	87.042735042735	233.5625	78.2813121448155	189.794263611944	-1.42401286406279	0.969397096668951
ENSG00000273038	lincRNA	50.3034188034188	111.0625	29.4530584015621	65.130094170565	-1.14264341697282	0.956716107379762
ENSG00000273312	antisense	23.0470085470085	5.125	45.2585553957079	3.77491721763537	2.16895559430907	0.98249188772328
ENSG00000185904	lincRNA	530.559829059829	1565.625	469.24773905809	931.242959704931	-1.5611513460683	0.997031024437978
ENSG00000165511	antisense	370.589743589744	1386.75	210.378961310692	2732.81304397746	-1.90381286633831	0.979298206028974
ENSG00000226576	antisense	1.67094017094017	6.125	1.88472786159831	6.27030036494797	-1.87404976639126	0.970642922073295
ENSG00000237949	lincRNA	2820.61538461538	1606	1805.18867248873	1560.29010123118	0.81253806249121	0.96254809853609
ENSG00000228065	lincRNA	39.4401709401709	11.125	52.7917465909697	7.1542528144687	1.82586046852732	0.978896648030517
ENSG00000224222	lincRNA	23.0683760683761	5.875	18.772286438366	4.22492603485552	1.97325569020581	0.979595443310357
ENSG00000230091	antisense	459.696581196581	226.75	176.336751788106	130.165279548734	1.01957938599244	0.957606171631015
ENSG00000233258	lincRNA	11.0128205128205	2.375	9.96452108345312	3.84491005529822	2.21318458883263	0.956923698240902
ENSG00000244332	sense_overlapping	10.0982905982906	54.5	13.3674929702633	50.9300173440641	-2.43214513038648	0.994511046879286
ENSG00000227356	lincRNA	1.62393162393162	0.3125	2.04761557436181	0.602079728939615	2.37756279386018	0.954987980024512
ENSG00000227695	antisense	197.397435897436	71.625	180.369126028538	49.1336612381641	1.46256811098397	0.972334965524581
ENSG00000235823	lincRNA	1477.76495726496	715.25	697.219468629688	363.110359716345	1.04689732530482	0.984138178530603
ENSG00000273162	lincRNA	11.4102564102564	53.375	12.1511608418791	26.4370321077587	-2.22583295262898	0.999166714837571
ENSG00000273143	lincRNA	1.20940170940171	4.625	2.33534083334619	4.48516071804196	-1.93515984238047	0.966608793867426
ENSG00000260917	sense_overlapping	930.012820512821	576.4375	321.663347069268	238.561793182954	0.690086411615482	0.956187530795204
ENSG00000228484	lincRNA	101.538461538462	23.125	71.2989280492394	21.048752932181	2.13450103558841	0.984243001895306
ENSG00000177640	antisense	479.965811965812	161.3125	227.840484505739	114.62444111096	1.57307340979793	0.980944366489897
ENSG00000177234	lincRNA	469.581196581197	235.125	266.523114629929	118.742789254759	0.997946696083254	0.962656109914588
ENSG00000227165	antisense	529.440170940171	208.625	471.584961839802	234.929741270307	1.34355561297776	0.957420398607709
ENSG00000223528	antisense	102.978632478632	675.125	55.9034611304363	2276.98484477463	-2.71280962630365	0.966436838430874
ENSG00000232935	antisense	3.92735042735043	9.4375	3.69535432582748	6.7029222482934	-1.26484840761945	0.950258382234315
ENSG00000256925	antisense	417.816239316239	153.6875	277.187167350396	105.484734282581	1.44286873708271	0.978845650960043
ENSG00000251661	antisense	372.235042735043	169	246.444746722946	83.2602346061231	1.13919063264104	0.957597514719814
ENSG00000270030	lincRNA	14.1495726495726	4.375	10.3159872087584	3.30403793359983	1.69340355886863	0.964958148564369
ENSG00000255276	antisense	11.1153846153846	53.3125	10.634360984207	54.2312563626057	-2.2619159669587	0.990483908008032
ENSG00000255390	antisense	675.08547008547	1398.9375	329.014605586535	805.80431609252	-1.05118943585083	0.979183385222836
ENSG00000255410	antisense	7.64529914529915	25.4375	6.29243016472485	23.0621443062001	-1.73431203179774	0.975458223808514
ENSG00000245573	antisense	819.816239316239	421.3125	316.633411313534	185.964770409165	0.960409847729939	0.970409247762237
ENSG00000255094	lincRNA	0.452991452991453	2.1875	0.989175114755702	1.60078105935821	-2.27172728196517	0.966489142920065
ENSG00000254489	antisense	15.4017094017094	36.1875	12.4725001049501	24.1804845553875	-1.2324009617591	0.95776216107119
ENSG00000228061	antisense	25.7264957264957	6.125	25.0609981789922	6.4174241977084	2.07047320794845	0.968381405260827
ENSG00000254686	lincRNA	0.504273504273504	2.4375	0.845324750293077	2.27943706500823	-2.27312388908381	0.966627847523881
ENSG00000254919	antisense	98.7435897435897	492	95.3872751202674	341.14747544134	-2.3168993164045	0.999774165506244
ENSG00000254566	lincRNA	2.05982905982906	0.5	2.19554992100671	0.730296743340221	2.04252461664656	0.962724490923129
ENSG00000254664	antisense	6.3034188034188	1.875	12.5969982910225	1.7464249196573	1.74924392394464	0.957575537862154
ENSG00000255091	antisense	32.4871794871795	8.5	25.0907760985875	6.70323305079969	1.93433574902822	0.978820635662421
ENSG00000205106	lincRNA	82.9017094017094	25	54.0052747112374	21.8723569831877	1.72947375496326	0.953193273572319
ENSG00000254662	antisense	344.752136752137	710.875	147.06352637349	291.893330973263	-1.0440364056771	0.972292484094386
ENSG00000255478	antisense	1.78205128205128	8.3125	1.91659190480073	8.08882974642603	-2.22174358163993	0.989659565834076
ENSG00000254452	antisense	2270.41452991453	3426.6875	601.01623092134	1567.7819031464	-0.593858902600702	0.958946114566512
ENSG00000254721	antisense	763.893162393162	1342.4375	303.509460855149	458.757593034346	-0.813412138992641	0.966401691588838
ENSG00000251143	antisense	7823.01282051282	6193.5625	3425.28195572712	3372.95502428261	0.336954851565745	0.957567255304513
ENSG00000255843	antisense	6.27777777777778	15.0625	4.31334113869185	10.3760541633128	-1.26263537525709	0.953229776969415
ENSG00000246211	lincRNA	0.534188034188034	1.9375	0.829257115515465	1.38894444333338	-1.85877674530819	0.952829327840299
ENSG00000254420	antisense	16.3803418803419	36.6875	8.66276863350497	23.1220493613059	-1.16332312989294	0.95050114143693
ENSG00000255082	antisense	730.188034188034	306.4375	1059.39914083347	288.765179976164	1.25267517057596	0.963420062455866
ENSG00000250519	lincRNA	3.43589743589744	9.25	4.23126441473177	8.72162064450562	-1.42876639403343	0.951851570983438
ENSG00000260966	sense_overlapping	1159.34188034188	499.4375	428.518110502005	166.067042184775	1.2149300134955	0.991314041996223
ENSG00000255114	antisense	954.089743589744	1729.75	325.554219526389	851.660691433703	-0.858366660347075	0.971066031061663
ENSG00000245385	antisense	300.722222222222	559.75	104.119173722573	238.509398836468	-0.896351141580268	0.95788006439507
ENSG00000255455	lincRNA	1174.12820512821	715.25	421.958015901925	293.886032332263	0.715070449802378	0.961651449432772
ENSG00000255258	lincRNA	15.1282051282051	56	12.3452052943771	64.318996675425	-1.88818599667065	0.971445848999875
ENSG00000255348	antisense	9.91025641025641	27.4375	9.48618045772169	15.747883455669	-1.46915474447276	0.978462584690292
ENSG00000269968	antisense	35868.7991452991	56971	15139.2663254745	36622.1168130225	-0.667498283764933	0.987331139552517
ENSG00000272173	antisense	2149.60256410256	3299.8125	1060.89891845855	1749.09181076923	-0.618314103483739	0.964787730069023
ENSG00000245648	antisense	275.008547008547	557.875	372.27197118168	440.121479442513	-1.02046544452991	0.953692197801427
ENSG00000256712	sense_intronic	13.9444444444444	36.0625	10.4656146104762	33.8515755418661	-1.37080895613702	0.953560049225484
ENSG00000257022	antisense	5.52136752136752	1.5	5.06201590167513	1.50554530541816	1.88006313438936	0.963527194143805
ENSG00000255750	antisense	405.324786324786	127.25	367.476111256738	115.825443376373	1.67141274512489	0.981418024837754
ENSG00000276261	antisense	5.60683760683761	15.6875	6.40675242627861	13.0216166431054	-1.48435626891609	0.966634280788972
ENSG00000257042	antisense	9.53418803418803	31.5625	10.3551166046463	43.2311134099813	-1.72702949897842	0.964711743538946
ENSG00000275476	antisense	24.2478632478632	72.5	20.5849672150096	64.8392885011343	-1.58012337432398	0.966563705059557
ENSG00000257176	antisense	79.517094017094	230.5	73.8885726331748	230.843381249423	-1.53542981152575	0.968050902217058
ENSG00000245614	antisense	38.0384615384615	89.75	29.4841671228424	50.3606989625839	-1.23845304120503	0.966431481649406
ENSG00000257530	antisense	10.8290598290598	26.5625	13.945196596863	15.3708327685913	-1.29448294146766	0.965514422226915
ENSG00000274682	sense_intronic	115.474358974359	40.875	86.6869545841869	32.463055925159	1.49828190174239	0.957569993300805
ENSG00000274943	sense_intronic	8.13247863247863	18.125	7.02567124842586	10.4171333228805	-1.15621396332432	0.952092846345662
ENSG00000257735	antisense	20.4700854700855	4.875	12.514762201258	2.24722050542442	2.07004300217789	0.991009203173032
ENSG00000258017	antisense	23641.0512820513	39043.0625	10996.4879179467	19115.2446578422	-0.723772029516624	0.999144408764851
ENSG00000258232	antisense	333.777777777778	866.625	226.783143514162	697.591176836405	-1.37651994911683	0.984250620731738
ENSG00000258334	antisense	113.188034188034	294.8125	95.189617101049	165.880767922827	-1.38107624580099	0.979171448723037
ENSG00000248265	lincRNA	17.3760683760684	52.875	17.441121797074	65.1202733409497	-1.60548407285862	0.954755194797722
ENSG00000250432	lincRNA	11.4615384615385	41.75	14.1099535449018	35.5649640329731	-1.86497549015298	0.981081339188706
ENSG00000250742	lincRNA	512.487179487179	890.0625	362.217647690513	352.7653552056	-0.796390731141424	0.956850088603179
ENSG00000258554	antisense	66.3632478632479	208.4375	68.2457728393206	105.696400916335	-1.6511584566699	0.990807305146816
ENSG00000258345	antisense	5.13675213675214	11.875	3.5130803594737	7.68439978137525	-1.20899914720317	0.952101693353308
ENSG00000257809	antisense	145.730769230769	312.4375	77.9238661799823	211.006151174162	-1.10026210531591	0.953568578842695
ENSG00000276272	lincRNA	0.884615384615385	4.5625	1.31984622492346	2.555223408367	-2.3667023209641	0.994640310127275
ENSG00000276727	antisense	25.6452991452991	101.875	19.6094441455013	122.221588382195	-1.99003375418032	0.978833048156552
ENSG00000224713	antisense	855.628205128205	1855.3125	381.917404806013	2489.90775515212	-1.11660626225785	0.963878603535212
ENSG00000257342	antisense	3254.05128205128	9241.9375	1390.82530132943	9857.91328472546	-1.50595834582728	0.999017502820895
ENSG00000257953	antisense	3.64102564102564	12.25	3.10740922258285	17.7970034930977	-1.75036494347277	0.954461648045656
ENSG00000273805	antisense	24.7307692307692	80.5625	18.4969593211094	97.0738335838586	-1.7038013391748	0.966453118682551
ENSG00000257698	lincRNA	929.047008547009	1625.875	517.63856548367	1566.43590676414	-0.807392842835341	0.952099338741673
ENSG00000257443	antisense	4.00854700854701	40.75	3.61920420555012	149.704375353561	-3.34564876129911	0.964593846824734
ENSG00000255850	antisense	14.6452991452991	35.8125	8.26169604766163	31.2051678412407	-1.29002557182113	0.950701345541605
ENSG00000255693	lincRNA	36.4401709401709	11.3125	62.2197980716239	11.8699550687159	1.68761193461587	0.957798923219591
ENSG00000255772	lincRNA	0.871794871794872	11.125	1.20470081794034	40.2788199098898	-3.67367280857831	0.954670875915037
ENSG00000258088	lincRNA	1.57692307692308	5.0625	2.03311151274149	5.359959576962	-1.68273771640763	0.955682591524782
ENSG00000257453	antisense	1241.74786324786	3470.25	907.915369474745	2785.42907526531	-1.48266733538142	0.997694656778174
ENSG00000258178	lincRNA	47.8034188034188	7.6875	39.2904315834363	10.5875319755519	2.63652739006294	0.982259292992671
ENSG00000258185	lincRNA	7.74358974358974	1.1875	6.65669993399318	2.37258649297906	2.70507500701925	0.962542706807362
ENSG00000266923	antisense	45.3076923076923	106.5	54.5087245902367	88.9778998778161	-1.23302551453647	0.953793275296981
ENSG00000205056	lincRNA	72.8803418803419	175.1875	82.7120411900379	140.852745210498	-1.26529820733342	0.962431191063431
ENSG00000257167	antisense	232.068376068376	632.375	209.534871220609	366.543653607589	-1.44623039384801	0.989809848499842
ENSG00000257202	antisense	1.77777777777778	5.9375	2.04083257903273	6.55712081125042	-1.73978060977326	0.963334266804023
ENSG00000257222	antisense	14.7820512820513	46.125	9.05298770197568	30.8239625399893	-1.64170242727087	0.979899491701853
ENSG00000257548	antisense	6.91025641025641	15.6875	4.80571699268693	10.1108440135662	-1.18280431006051	0.951967724807344
ENSG00000257286	antisense	11.2649572649573	29.3125	9.3086264503962	29.8501116692495	-1.37967417709073	0.951637166251519
ENSG00000255686	lincRNA	125.482905982906	23.3125	113.869710043272	26.5398285601094	2.42831521470447	0.977535856796338
ENSG00000274191	lincRNA	10.0641025641026	25.4375	9.85953677918821	20.4449464008428	-1.33773835934951	0.957330258627458
ENSG00000256249	lincRNA	1.24786324786325	4.125	1.88923302513975	4.14527843857724	-1.72493428006184	0.961246667574037
ENSG00000274695	lincRNA	1.52136752136752	3.875	1.59450930522032	2.96366889738603	-1.34882759900388	0.951426841445464
ENSG00000271963	antisense	1.94871794871795	5.4375	2.08755212767751	4.09827199357648	-1.48041820126739	0.965192122440279
ENSG00000278291	antisense	3530.49572649573	1809.25	1874.93690479903	969.750586491186	0.964478998841759	0.989547229252496
ENSG00000271850	lincRNA	10.7521367521368	1	15.9381346789891	1.15470053837925	3.42655148729588	0.990990078639973
ENSG00000223732	lincRNA	2.83333333333333	7.25	2.3461227260085	5.5075705472861	-1.35548065459839	0.95885812579143
ENSG00000277684	antisense	2.09401709401709	0.6875	1.95434107303445	0.704154339142587	1.60684160078187	0.951649343788815
ENSG00000274270	sense_intronic	26.6282051282051	69.75	24.1211760158357	66.6888296493498	-1.38923802984679	0.954444468066955
ENSG00000278238	lincRNA	43.7905982905983	97.625	27.9388310479735	45.0627340493228	-1.15662948245737	0.962962479760599
ENSG00000227528	antisense	0.341880341880342	3.625	1.15466877001723	3.38378486313773	-3.40641761982361	0.994726606700401
ENSG00000261105	antisense	11.8589743589744	33	8.74393625669483	27.3056770654016	-1.47648678281703	0.966395067639662
ENSG00000278727	lincRNA	60.8205128205128	14.875	64.9461467744759	9.61162490598407	2.03166831237581	0.984878772574543
ENSG00000234377	antisense	1790.8547008547	828.875	1297.46418088746	421.648332934765	1.11142183550978	0.984297469829992
ENSG00000227676	lincRNA	1.69230769230769	4.4375	2.0735884115772	3.22425702035885	-1.39075521900848	0.95423635357662
ENSG00000278177	antisense	20.2008547008547	56.25	34.6700919848262	40.4499690976396	-1.47743676144179	0.971078943225682
ENSG00000255874	lincRNA	44.0213675213675	111.8125	35.3006032339364	104.255595373422	-1.34480561399662	0.956156000746107
ENSG00000258459	antisense	0.91025641025641	4.5	1.16293875307931	4.25832517937902	-2.30558010079988	0.987572960842677
ENSG00000262119	sense_intronic	33.4188034188034	105.375	27.5281328798304	83.7439550057197	-1.65680064833077	0.98006802034782
ENSG00000257842	antisense	139.102564102564	271.1875	100.824615889984	133.259255463426	-0.963141667459786	0.953569370888923
ENSG00000258548	lincRNA	214.213675213675	773.1875	487.2668070692	648.163479249898	-1.85176773049745	0.995279930356726
ENSG00000258998	lincRNA	4.48717948717949	1	16.0896711381076	0.966091783079296	2.16580889297008	0.96531256548316
ENSG00000258745	antisense	49.1068376068376	110.625	43.265937253653	61.0168009649801	-1.17168163155779	0.96232018092794
ENSG00000259007	antisense	468.982905982906	954.9375	315.143430330999	541.41166946542	-1.02587097411851	0.972726101465136
ENSG00000258428	antisense	3.72649572649573	12.875	4.04507634081063	12.4036285013701	-1.7886809219897	0.972131842444694
ENSG00000258926	antisense	191.987179487179	26.375	219.071107290581	25.4214476377723	2.86376697499408	0.991269392786386
ENSG00000258943	lincRNA	4.23931623931624	17.875	4.40376267647591	17.8768938390687	-2.07603974597492	0.987166278567503
ENSG00000272158	antisense	41.965811965812	16.5625	23.1848076733151	7.54514192488562	1.34129404016809	0.967115455976206
ENSG00000258603	antisense	9.41452991452991	3.6875	8.74748047068058	2.21265300789196	1.35224601075564	0.95746196996469
ENSG00000205562	lincRNA	41.991452991453	11.625	72.6185277350894	9.47188823132255	1.85286499305958	0.963190382955094
ENSG00000258702	lincRNA	39.1837606837607	8.25	64.5332232461293	7.1320871185556	2.24778984325807	0.977213769402396
ENSG00000225163	sense_overlapping	3.0042735042735	7.5625	2.54487259181385	5.71511154746782	-1.33184707778546	0.958331537392256
ENSG00000258666	antisense	45.2478632478633	164.625	56.0222068144312	120.880588460955	-1.86326187034452	0.99054924093029
ENSG00000256705	antisense	6.78205128205128	2.9375	3.77470950215842	1.69189243156886	1.20713284157414	0.953039366613194
ENSG00000259230	lincRNA	2.4957264957265	6.75	2.64047053819424	5.98331012066064	-1.43542766286686	0.951178640874558
ENSG00000257151	lincRNA	4080.28205128205	1929.4375	2237.96146643678	1287.18975388246	1.080488570953	0.995212701824029
ENSG00000225930	lincRNA	1.89316239316239	8.8125	2.5086366352078	8.90107671389628	-2.21875318342718	0.989658069245371
ENSG00000269974	lincRNA	3.5982905982906	20.0625	4.4530162012484	18.523746021436	-2.47911778363931	0.994365750343382
ENSG00000250007	antisense	14.5213675213675	3.9375	22.9519364534468	2.54214476377723	1.8828254941009	0.977056738649827
ENSG00000246863	lincRNA	8.74786324786325	23.5625	8.64267382615697	17.0761773630205	-1.42949004582866	0.966634307120045
ENSG00000273786	sense_intronic	1.8974358974359	8.75	3.46876835666238	7.49666592559652	-2.20523187017826	0.990693314936492
ENSG00000259198	lincRNA	3.6025641025641	15.375	3.57629202412163	22.2407284053378	-2.09349040398056	0.967437682114354
ENSG00000174171	antisense	22.542735042735	53.9375	16.0118079617567	30.4991120089312	-1.25862609028045	0.966213505853373
ENSG00000259255	lincRNA	26.4615384615385	6.1875	26.6131202795451	6.13426170510084	2.0964684164814	0.978858378723984
ENSG00000259618	lincRNA	9.1025641025641	22.5	6.8714556877277	18.6940275667569	-1.30558010079988	0.952829379927719
ENSG00000259773	antisense	8.17521367521367	23.1875	5.96693904293732	15.2674763249639	-1.5040189378581	0.97411194799474
ENSG00000277245	antisense	47.0598290598291	16.5625	30.0418279500449	10.9907157789351	1.5065756255616	0.965205208953246
ENSG00000261634	antisense	11.2905982905983	4.375	7.65854996871762	3.81007436497855	1.36776701471846	0.953526620898716
ENSG00000248540	lincRNA	25.8846153846154	5.5	43.2809905152388	4.70460767050063	2.23459135783193	0.979012107920859
ENSG00000260206	antisense	98.6196581196581	217.5625	46.3356456548489	151.01874883603	-1.14148275231476	0.956696161442021
ENSG00000260892	antisense	388.029914529915	882.25	378.588516988697	823.651746795938	-1.18501964609689	0.963629807350267
ENSG00000269951	sense_intronic	25.1452991452991	60.375	20.3909282855856	31.7823326184009	-1.26366256716435	0.967574790366902
ENSG00000259322	antisense	25.7735042735043	67.0625	15.258431247938	56.4948006457231	-1.3796175604799	0.958948321016982
ENSG00000177699	antisense	103.15811965812	37.625	111.671136387289	30.841260242301	1.45509389438944	0.957212463335498
ENSG00000274128	sense_intronic	4.88034188034188	0.9375	7.58716149986973	1.23659478676997	2.38009162017092	0.978555795717746
ENSG00000259416	antisense	167.816239316239	61.6875	153.315253466357	51.8802708165638	1.44383224520456	0.956628243990068
ENSG00000255571	lincRNA	7883.39316239316	5874.3125	4261.19360347602	4162.5589360192	0.424396710965781	0.961687454947949
ENSG00000259561	sense_intronic	3.47435897435897	1.25	3.0716383305452	1	1.47481872760426	0.956447148173615
ENSG00000259291	antisense	4124.5641025641	2658.25	1609.21020206	1495.47479639968	0.633764866782477	0.978926420171242
ENSG00000258384	antisense	108.055555555556	223.5	52.3558424570707	79.2523396079468	-1.04850158275208	0.966003739480256
ENSG00000258725	antisense	145.807692307692	612.9375	158.283718023106	300.273313000007	-2.07167313945887	0.997967063693484
ENSG00000261054	antisense	2713.46153846154	1607.3125	1975.87634510168	1704.17904844728	0.755484008856872	0.963241507864064
ENSG00000259172	antisense	1996.96153846154	1008.375	1476.95825148375	672.925936984648	0.985774290768245	0.982135126857481
ENSG00000260807	lincRNA	17536.5170940171	13071.5625	12227.4626483708	8530.89541192287	0.42393064137918	0.982660674251734
ENSG00000260532	lincRNA	14.8034188034188	3.6875	38.6959623086341	2.79806480744579	2.00521544578148	0.978123572058816
ENSG00000261505	antisense	632.705128205128	1209.9375	220.834416964562	514.681321304747	-0.93532733185062	0.973267097289277
ENSG00000275092	sense_intronic	3.68376068376068	10.375	3.17487338167875	6.33377191463875	-1.49386009184123	0.972962233507082
ENSG00000262899	antisense	8.15384615384615	19.375	5.76375441634513	13.0989821487524	-1.24864366885213	0.955048812479161
ENSG00000277170	sense_intronic	3.06837606837607	8.1875	2.96973719080142	3.54436171968946	-1.4159476872978	0.97781463723306
ENSG00000267070	lincRNA	2.70512820512821	0.9375	2.36992407309776	0.853912563829966	1.52880637423642	0.956824606076144
ENSG00000260350	antisense	40.2008547008547	97.75	20.9085028834822	46.9318655073501	-1.281870527892	0.969059771459983
ENSG00000260276	antisense	684.521367521368	1345.5625	281.74421779781	253.530529062412	-0.975041922823459	0.989655066894261
ENSG00000259939	antisense	311.217948717949	733.0625	155.906099788106	269.251918903716	-1.23601093943669	0.989607461986608
ENSG00000263080	antisense	1.76068376068376	6.0625	2.58636096664369	5.01290002560062	-1.78377703458731	0.976816375960302
ENSG00000280206	lincRNA	133.029914529915	631.375	108.316591895337	399.822106275612	-2.2467464346055	0.999046362468316
ENSG00000262995	antisense	71.9059829059829	28.75	58.6280166962316	19.2024304017313	1.32254985841411	0.950565743153578
ENSG00000283213	lincRNA	15.8717948717949	2.3125	20.9401511615888	2.27211355350035	2.77894001472307	0.989219558326728
ENSG00000261266	antisense	17.5470085470085	111.1875	21.6174288794054	81.8528914170619	-2.66369760274196	0.999799746590772
ENSG00000246465	lincRNA	27.8461538461538	70.375	23.5917041448242	50.3797247577502	-1.33758494313812	0.96659899195171
ENSG00000260442	antisense	53.957264957265	128.25	40.3204743914104	62.4579858785088	-1.24906969942747	0.969040185529998
ENSG00000275857	antisense	243.615384615385	596.25	135.373896226212	237.268483649501	-1.29131211700578	0.989593156176876
ENSG00000259952	antisense	815.401709401709	1490.875	434.070346147708	714.937188383241	-0.870576415865817	0.966413917206569
ENSG00000238045	antisense	7894.64957264957	11384.875	2556.42633248287	4054.86660487535	-0.528171317184343	0.980872499113931
ENSG00000245694	lincRNA	151.606837606838	794.4375	221.117623807323	315.803307719642	-2.38959890247004	0.999984749354405
ENSG00000259711	lincRNA	1.90598290598291	7.875	3.95898046003871	6.52048055488755	-2.04674474316302	0.980525315670595
ENSG00000272372	antisense	396.854700854701	155.6875	260.203362692237	143.866937943828	1.3499577782425	0.959263095602252
ENSG00000276663	antisense	40.3760683760684	107.6875	35.2373257269923	76.078659951395	-1.4152784564112	0.966594673878708
ENSG00000260545	antisense	26.2991452991453	82.125	20.1062691554696	70.2745805157645	-1.64280555157219	0.976006773925471
ENSG00000245768	lincRNA	36.2863247863248	83.4375	33.584804979196	59.9699577566412	-1.20126998898021	0.950941223757578
ENSG00000277978	antisense	79.6324786324786	172.5	39.6676316497086	79.55291739884	-1.11516749327944	0.960144802865228
ENSG00000262160	antisense	1191.55982905983	1899.25	349.344436096713	552.275354027922	-0.672578429160871	0.962013626532217
ENSG00000260577	antisense	221.649572649573	706.0625	264.45721612939	444.784362547366	-1.67151531425637	0.99511569922688
ENSG00000260593	antisense	8.77350427350427	2.5	11.9313119494356	2.22111083319436	1.81122509763784	0.97078200998644
ENSG00000261673	lincRNA	0.517094017094017	1.9375	0.850224973841811	1.842778698958	-1.90569779269569	0.95077304256378
ENSG00000260479	sense_intronic	2.42307692307692	0.5	2.67809055722245	0.730296743340221	2.27684020535882	0.978453231517358
ENSG00000261061	sense_intronic	86.457264957265	370.1875	73.2959218326252	182.166670478804	-2.09819707806154	0.999802076132072
ENSG00000259813	antisense	27.0811965811966	70.9375	16.6940992459914	40.7242249772786	-1.38925700156783	0.969399266399312
ENSG00000256982	lincRNA	61.8119658119658	14.1875	55.5620415127378	11.6688688397805	2.12326575554087	0.980354885893886
ENSG00000277200	lincRNA	1009.29487179487	295.125	719.46826053239	234.868154503756	1.77394968681924	0.992047933990883
ENSG00000262358	antisense	0.717948717948718	4.9375	1.30266253487321	3.45386257205852	-2.78182804498175	0.997277628299018
ENSG00000263388	antisense	23.4786324786325	47.75	10.187173868477	20.4955279675022	-1.0241523525433	0.951598235464715
ENSG00000263707	antisense	80.6709401709402	24.0625	104.450075603289	19.027939983088	1.74526252907179	0.971237913895134
ENSG00000264666	antisense	52.1196581196581	121.625	27.1483485829968	72.033209933567	-1.22254027935477	0.965108748316521
ENSG00000262769	antisense	3.46153846153846	10.6875	4.66479548708007	10.8549144016278	-1.62643913669732	0.966100421399159
ENSG00000236819	lincRNA	167.17094017094	327.25	116.900845009432	99.934311758608	-0.969069110989706	0.965490292507955
ENSG00000235530	antisense	10.0555555555556	21.5	6.02365785730555	10.112698288126	-1.0963438690612	0.955123639253101
ENSG00000265168	antisense	5645.44444444444	3397.125	3352.80932987245	3487.87010222571	0.732772859041109	0.962547060178676
ENSG00000264577	antisense	3589.29914529915	6285.4375	1505.94152754247	3982.08248648451	-0.808310999777974	0.988469007770028
ENSG00000265474	antisense	45.0299145299145	164.875	28.9325685323836	122.03544567051	-1.87241701502299	0.989824678023638
ENSG00000265840	antisense	260.863247863248	913.8125	143.582454125683	690.997078503231	-1.8086044751727	0.998811221828513
ENSG00000266642	antisense	470.179487179487	1114.875	171.671515625013	1028.45728318357	-1.24559845986733	0.978204404594897
ENSG00000265334	antisense	3.56410256410256	10.8125	3.81860054671318	9.23196439912258	-1.60108937377547	0.966651195800115
ENSG00000275185	antisense	111.700854700855	224.3125	36.6057208308976	66.676051422781	-1.00586979311568	0.965978542007951
ENSG00000270977	lincRNA	4.1965811965812	18.5	7.1245682844759	17.8736304836669	-2.14023887089766	0.989106644183849
ENSG00000266588	lincRNA	17.0683760683761	3.9375	25.5810506905614	3.04343555870664	2.11597397436065	0.978924667987244
ENSG00000274630	antisense	171.371794871795	443.0625	79.9732963438114	230.366510514586	-1.37038054106491	0.985852333029644
ENSG00000236194	sense_intronic	7.84615384615385	16.125	6.48618920319653	6.93661781177734	-1.03924163159285	0.951513424929461
ENSG00000267394	antisense	11.7948717948718	28.3125	7.31573465816271	21.3501561274541	-1.26327940796411	0.952562065747134
ENSG00000264701	antisense	95.8247863247863	218.875	77.2080355687924	150.742108693402	-1.19163639751508	0.957491859196355
ENSG00000230532	antisense	200.401709401709	422.5	70.2165943764063	205.873747719324	-1.07605652679957	0.966432542728787
ENSG00000250186	antisense	1813.69658119658	2796.125	467.702133012362	981.66340972861	-0.624495734218191	0.96388170435269
ENSG00000249906	antisense	7.88888888888889	44.75	8.13858270056079	77.2843235505537	-2.50399365920189	0.97884382026601
ENSG00000253730	antisense	22.9615384615385	60.1875	14.1667951625139	46.8874094684988	-1.39024458471975	0.960048107252348
ENSG00000261959	antisense	8.12820512820513	101.625	26.1665312099807	92.7260301461605	-3.64417473079787	0.999860105312692
ENSG00000274213	lincRNA	10.7307692307692	26.75	17.4245200501064	9.71939641473002	-1.31778539271305	0.969918949693333
ENSG00000265415	antisense	71.7094017094017	166.3125	59.2425087825525	89.9457012128243	-1.21366241927844	0.966429306537133
ENSG00000267449	antisense	4.15811965811966	12.9375	3.76632331311655	11.4453411191337	-1.63755568230162	0.966446190437873
ENSG00000265702	antisense	67.2051282051282	172.0625	48.7460861792478	139.000464627521	-1.35628947512939	0.966634213795175
ENSG00000265664	antisense	214.970085470085	547.4375	157.704466240166	348.178300826842	-1.34855835101207	0.981643694910825
ENSG00000246731	antisense	733.213675213675	345.4375	328.010855809566	223.414702216901	1.08580898648387	0.969169775234704
ENSG00000263786	sense_intronic	10.517094017094	24.1875	12.0090151443782	15.0209575815481	-1.20152553326966	0.954173208305576
ENSG00000266970	lincRNA	11.7307692307692	36.3125	31.4071995287444	25.4105457110494	-1.63016863909537	0.969973285107833
ENSG00000262662	antisense	9.73504273504273	23.4375	6.77649707880923	17.4660384747086	-1.26755947325854	0.950586140812058
ENSG00000226137	lincRNA	4114.29914529915	2324.125	1411.35064987732	1287.45769509785	0.823959029861779	0.990662916583662
ENSG00000275966	lincRNA	11.9059829059829	32.8125	14.9157766554665	19.5489769553294	-1.46255878953564	0.968513627615685
ENSG00000262831	antisense	2259.14102564103	4641.5625	779.554781999315	2316.29707273628	-1.03883621191887	0.998818825486356
ENSG00000262413	antisense	5367.31196581197	8814.1875	1754.94949638947	4693.28397065069	-0.715627841978751	0.987420952188083
ENSG00000263585	antisense	504.534188034188	927.4375	260.308270751949	467.436550952818	-0.878298029870201	0.961710006301448
ENSG00000264339	antisense	1.13675213675214	3.4375	1.43473754029954	3.20351369592827	-1.59644199760687	0.95110174167985
ENSG00000264235	antisense	48.8803418803419	176.5625	42.941753622488	174.576427866613	-1.85285268157003	0.984220528859968
ENSG00000263878	antisense	51.1538461538462	7.6875	99.7921544203554	7.18070330817254	2.73425630690822	0.985391426275213
ENSG00000267199	antisense	4402.99145299145	2827.8125	1409.26288220873	926.5508957958	0.638797579285129	0.98538147735642
ENSG00000267690	antisense	53.7948717948718	13.5	61.3343805681859	11.0211917080988	1.99450924155155	0.978884810660071
ENSG00000267366	antisense	4.55982905982906	11.9375	4.6728429157056	11.5034415140282	-1.38844908679473	0.950453236938712
ENSG00000227279	antisense	132.141025641026	257.8125	59.725493157019	116.551687389473	-0.964243766586305	0.95153794818455
ENSG00000262477	lincRNA	24.8760683760684	68.3125	18.9690742196521	67.8790284255749	-1.45739110300739	0.956141535691915
ENSG00000274400	lincRNA	23.1666666666667	8.8125	21.9220722838623	4.99624859269432	1.39442721960356	0.95312807305292
ENSG00000267583	lincRNA	5.41880341880342	19.0625	4.97675164451141	21.3961639864097	-1.81469112189425	0.969091276287964
ENSG00000274849	sense_intronic	1.67948717948718	4.25	1.62987339678102	2.76887462097269	-1.33944205857514	0.951257805261393
ENSG00000267215	lincRNA	1.15811965811966	3.5	1.61690316601874	2.55603860169078	-1.59557060028714	0.963489061837169
ENSG00000263424	antisense	1126.32478632479	2954.5	727.199948642564	1384.70136371229	-1.39129109684415	0.999750185770119
ENSG00000265533	lincRNA	12.7521367521368	57.75	9.57231880268248	58.6884429281723	-2.17908194074422	0.9896542770674
ENSG00000263637	antisense	5.26495726495726	11.8125	3.78815221558827	5.08879488025734	-1.16582060310958	0.962025843929387
ENSG00000265579	sense_intronic	622.564102564103	1220.4375	451.469272993098	855.969934732913	-0.971104117329255	0.965280431136193
ENSG00000263958	lincRNA	94.965811965812	368.0625	78.35578936779	325.794100366065	-1.95447063179878	0.992383061786827
ENSG00000263812	lincRNA	2.00854700854701	15.3125	2.24467219089154	16.3328656395625	-2.93048571202098	0.997394153758428
ENSG00000263146	lincRNA	1462.95726495726	2485.3125	724.821640255757	1432.36916650934	-0.764539638876397	0.963118177885302
ENSG00000267124	antisense	82.1111111111111	175.125	46.0659683307006	84.0847786463162	-1.09273568772698	0.958721562785162
ENSG00000274177	antisense	885.858974358974	1456.875	459.574034657238	630.400282889107	-0.717728149171037	0.9521801941255
ENSG00000267201	lincRNA	3.02564102564103	9.625	3.5977139581492	6.47945470956726	-1.66954571019531	0.979011589132732
ENSG00000267469	antisense	3459.73504273504	4873.4375	1612.17340781887	2211.54214576616	-0.494278186465504	0.952088400648917
ENSG00000267205	antisense	7.6965811965812	19.75	5.88132173436926	14.4106442141449	-1.35956300185423	0.95913108780458
ENSG00000269807	antisense	2.83760683760684	12.5	2.57240978505965	13.7792113949481	-2.1391814780112	0.987257956768279
ENSG00000267255	antisense	10.465811965812	51	11.6678323239776	29.104409746062	-2.28481300299092	0.997318374499264
ENSG00000267769	antisense	22.0128205128205	55.1875	12.8945810786979	40.7581791382621	-1.32599752250858	0.958793395409043
ENSG00000269680	antisense	11.7735042735043	31.25	9.46531860725731	18.8131159921299	-1.40831240078697	0.966570864330349
ENSG00000267105	antisense	233.636752136752	457.5	85.2657074986364	251.594647531832	-0.969504508755362	0.954176843751149
ENSG00000267062	antisense	1210.09401709402	2188.625	507.05980690172	1254.22581034411	-0.854905643009019	0.975675813707602
ENSG00000266975	antisense	7.14102564102564	27.1875	5.59826235834085	34.6933591147739	-1.92874029225831	0.966749815717716
ENSG00000267458	antisense	2413.16666666667	5127.875	980.545338545957	3575.34440066035	-1.08743353491837	0.991453855732226
ENSG00000267598	antisense	941.649572649573	1715.125	716.704916098301	1224.32184630241	-0.865051547851352	0.961755743316295
ENSG00000267147	lincRNA	1.38888888888889	4.1875	1.74022236148995	4.19871011938984	-1.59215800212536	0.95479790672284
ENSG00000267379	antisense	15.9145299145299	48.25	13.7279343976172	38.9794817820863	-1.60018439929269	0.97154360151577
ENSG00000268056	antisense	22.9102564102564	63.625	18.3998408493555	43.1507048996112	-1.47360014589645	0.971043191588872
ENSG00000269480	antisense	48.1111111111111	128.25	27.9079657826388	80.765916903935	-1.41451680232264	0.970779743469838
ENSG00000269736	lincRNA	2.75213675213675	0.9375	2.6103326639361	0.853912563829966	1.55366156292269	0.963259709958595
ENSG00000267383	antisense	57.017094017094	163.3125	40.8890433934399	75.1121106524551	-1.51816880293588	0.989650917806162
ENSG00000268658	lincRNA	33.7393162393162	161.0625	46.1674084869123	142.113789502169	-2.25511799069543	0.995307263824432
ENSG00000268981	antisense	3.60683760683761	14.3125	5.03627572896386	9.37883254994991	-1.98846931897316	0.990434698188432
ENSG00000267886	lincRNA	31.3034188034188	82.5625	36.737992243705	43.5445652942668	-1.39916642663326	0.978587265978636
ENSG00000269416	lincRNA	18.2435897435897	264.1875	74.2851227714542	212.634966942567	-3.85610066936656	0.999993722671018
ENSG00000269289	antisense	23.4273504273504	89	17.7267365484397	39.3209019903325	-1.92561153772403	0.999110487759907
ENSG00000269397	sense_intronic	67.957264957265	171.6875	36.9438486257959	70.8074560574897	-1.33708530993817	0.979523869135381
ENSG00000266928	lincRNA	2.56837606837607	8.3125	5.78194837103045	8.35638478450261	-1.69442597437341	0.955350542277942
ENSG00000267130	lincRNA	7.47863247863248	2.3125	4.78570527152408	2.27211355350035	1.69332112150734	0.964254901368853
ENSG00000267698	antisense	131.226495726496	303.6875	106.379331702255	228.919117812384	-1.21052848578625	0.956527463477496
ENSG00000232677	lincRNA	1231.23076923077	1974.6875	406.950902008778	615.912842183589	-0.681523169611256	0.965305187068229
ENSG00000267260	lincRNA	77.6581196581197	194.9375	61.6216703415009	122.160805907623	-1.32780296690081	0.970492271828752
ENSG00000267353	lincRNA	34.9059829059829	91.125	29.249696937202	54.6368312892808	-1.38437257303254	0.971923525696272
ENSG00000267437	antisense	19.8119658119658	42.3125	9.56247281030138	21.8562538723664	-1.09471189215193	0.951625110252365
ENSG00000180458	antisense	202.286324786325	419.8125	175.784786192722	309.454405634605	-1.05334633148472	0.951287432698096
ENSG00000267470	antisense	515.098290598291	947	309.247159644415	515.140239805305	-0.878516673342535	0.957320439868609
ENSG00000267090	antisense	3.10683760683761	9.1875	2.90207049058316	6.01352641966426	-1.56422551050017	0.975027262126792
ENSG00000269445	antisense	88.8547008547009	26.875	68.4041593190201	16.1982509343859	1.72518334929934	0.978943063277957
ENSG00000268055	antisense	10.1794871794872	2.8125	12.8063258139002	2.68871096748361	1.85573988195103	0.962558507423612
ENSG00000269177	antisense	16.9059829059829	41.4375	9.95352540127716	24.377499871808	-1.29340306893688	0.96279913003097
ENSG00000267282	antisense	15.1794871794872	36.3125	7.18858821982839	24.1128423597606	-1.25834320663783	0.954509566176841
ENSG00000269148	antisense	13.4059829059829	33.25	8.47931885067311	25.7384278204141	-1.31047734124099	0.952359378177572
ENSG00000204850	antisense	831.115384615385	285.125	888.461243656152	137.593059417981	1.5434542402195	0.989061029829635
ENSG00000269534	antisense	22.8888888888889	84.4375	18.347516948058	60.5716861798206	-1.88323643358478	0.990817748524387
ENSG00000235191	antisense	70.3162393162393	240	69.5308804798486	242.598433630557	-1.77110458702161	0.979391915597066
ENSG00000268157	antisense	1.05128205128205	4	1.42838276356419	4.47213595499958	-1.92785021424416	0.964761910379865
ENSG00000269352	antisense	585.529914529915	1228.125	290.810811844796	636.43935296303	-1.06864262283615	0.979482081230867
ENSG00000268518	lincRNA	118.991452991453	27	180.254921809382	21.1281802339908	2.13982663786981	0.983097529869582
ENSG00000268889	lincRNA	1.51709401709402	5.9375	2.03027686216575	6.24466438916723	-1.96854511352231	0.975143050839737
ENSG00000269535	antisense	5.40598290598291	11.9375	4.13632065978508	5.83630876496438	-1.14287187803748	0.953608499521341
ENSG00000284729	antisense	20.5128205128205	58.375	19.103340105054	44.2732048384423	-1.50882476879719	0.968221286711154
ENSG00000269793	antisense	148.893162393162	425.3125	126.0651498755	343.001791783464	-1.51424575392548	0.980379820180642
ENSG00000283103	antisense	1061.00427350427	3297.8125	345.556992657929	8178.04750307187	-1.6360789082853	0.958519862051001
ENSG00000230839	lincRNA	63.4188034188034	20.25	35.9914723605776	11.6361505662311	1.64698874904014	0.978824446143471
ENSG00000228293	antisense	17.3675213675214	6.75	10.4290764639109	4.6690470119715	1.36343246502529	0.957540616522024
ENSG00000278719	antisense	11.1324786324786	33.75	8.1321945795584	19.5635715893937	-1.60011265946837	0.981523600520486
ENSG00000275632	lincRNA	48.8461538461538	139.0625	31.5831528363386	85.453666783039	-1.50941655722269	0.978890158716522
ENSG00000270792	antisense	5.32905982905983	17.5625	4.83356575527511	14.1890509431275	-1.72054528997466	0.978937434183954
ENSG00000275457	antisense	64.5854700854701	134.875	27.6079846786833	42.3774704294629	-1.06234141899131	0.966436700760116
ENSG00000258197	antisense	377.786324786325	830.3125	201.648648205029	537.819637518007	-1.13608393800505	0.971160844173407
ENSG00000230725	lincRNA	8.62393162393162	2.625	12.8488916679228	2.3057898140695	1.71602831674419	0.957926423657377
ENSG00000275576	sense_intronic	2.55128205128205	6.75	2.7793572414266	5.39753029943634	-1.40366510048207	0.951087328161648
ENSG00000250917	sense_overlapping	187.064102564103	391.5	76.5082406978798	257.168168066475	-1.06547957428005	0.956407222429347
ENSG00000260032	lincRNA	29321.7820512821	20683.125	9674.94820823982	7326.83982696497	0.503518608926806	0.999999999930705
ENSG00000232907	antisense	348.07264957265	620.5	142.713521454084	206.354387724936	-0.83404275416855	0.957057986056368
ENSG00000269846	antisense	5.34615384615385	18.25	6.99262687673052	9.49736805646701	-1.7713232042976	0.991547724775087
ENSG00000274825	lincRNA	1.87606837606838	9.125	3.21704552359522	7.51775675761504	-2.28211214892806	0.990807508470132
ENSG00000229976	lincRNA	4.12393162393162	0.9375	6.52344927814841	0.853912563829966	2.13712981696352	0.976099503684973
ENSG00000233508	lincRNA	93.2435897435897	19	155.970684977871	18.9067889041653	2.29500512865598	0.982341342878375
ENSG00000232358	antisense	50.1581196581197	12.75	98.4898667926139	11.0905365064094	1.97598601790682	0.968323018747779
ENSG00000275620	antisense	14558.2393162393	5894	9913.13230892444	3385.62604747384	1.30451691995337	1
ENSG00000224924	lincRNA	599.119658119658	214.75	487.107450183137	208.288741894515	1.48018604015709	0.97838869657665
ENSG00000227757	antisense	193.235042735043	530	235.772768985442	528.220913381261	-1.45563561231539	0.968317384099101
ENSG00000234380	antisense	15.8931623931624	41.875	16.560764565791	38.3768593469207	-1.39768297231655	0.961010636068009
ENSG00000224269	antisense	1.09401709401709	6.25	1.97183127007522	5	-2.51422090935813	0.994759288486252
ENSG00000225731	antisense	21.2948717948718	7.8125	14.0786652346861	6.43136843914264	1.44664985443804	0.963134377720757
ENSG00000205424	antisense	104.166666666667	28.1875	73.6979248023421	19.9840561448371	1.88576625557291	0.967908832084614
ENSG00000272872	sense_intronic	10.8290598290598	31.4375	18.3531361580959	28.5819727567337	-1.53757850024812	0.963212553984278
ENSG00000273032	lincRNA	480.807692307692	226.0625	378.952647149715	120.231703389747	1.08873828462684	0.962804299828321
ENSG00000273212	antisense	98.2264957264957	214.4375	42.7068556339549	100.070620896778	-1.12637308443689	0.966384309697677
ENSG00000225007	lincRNA	0.978632478632479	3.625	1.29524247053646	4.37987823270617	-1.88914192661403	0.960626449035902
ENSG00000236499	lincRNA	1.79059829059829	12.25	2.84260905682687	8.72162064450562	-2.77426812999926	0.997240782489465
ENSG00000280623	lincRNA	20.9059829059829	4.6875	35.5257225086185	4.33157015411271	2.1570252784481	0.979064095504877
ENSG00000218537	antisense	7542.32478632479	13579.375	3125.83909923698	8246.55173895934	-0.848335898065308	0.99250655225249
ENSG00000279006	antisense	10.2606837606838	3.0625	7.91074086225129	2.40745370325856	1.7443451245318	0.967614134642783
ENSG00000234891	lincRNA	4.39316239316239	1	5.94460445657986	1.31656117720877	2.13525982961047	0.962826538008643
ENSG00000261675	sense_overlapping	639.769230769231	134.8125	657.248248245458	358.372472668684	2.24659733737906	0.965896848101033
ENSG00000183822	antisense	1.29059829059829	5.375	1.67823650064586	5.110446816734	-2.05822473496042	0.978212983403752
ENSG00000249310	antisense	5.77350427350427	18.125	5.61535132471528	24.0856111956219	-1.65046185027265	0.957483906136511
ENSG00000279833	antisense	1041.00854700855	389.1875	631.060528384223	225.336553847795	1.41944463445214	0.988254834551855
ENSG00000260613	lincRNA	13.1623931623932	4.5	7.92557360668453	3.66969571853944	1.54842491455655	0.957548312784354
ENSG00000205664	lincRNA	194.854700854701	354.1875	112.996848674754	123.65016174676	-0.862114560500893	0.952860127506414
ENSG00000234129	lincRNA	12.1538461538462	34.25	8.3400017338389	23.7276210354093	-1.49469105292452	0.972314831807629
ENSG00000243055	antisense	9.05982905982906	27.375	6.69672983840575	21.4782836061606	-1.59530322973402	0.973765241847586
ENSG00000267064	antisense	217.222222222222	411.3125	116.540299435283	134.055569945203	-0.921063215776693	0.960696078043765
ENSG00000204620	antisense	25.9700854700855	180.75	15.4831752239043	399.865727463607	-2.79907297998946	0.982331231952003
ENSG00000227486	lincRNA	12.1025641025641	38.9375	8.93167639262465	28.0082577108966	-1.68584752252441	0.980292440540117
ENSG00000233661	antisense	3.87179487179487	10.5	3.38778026644402	8.78635305459552	-1.43931490231593	0.960901595862526
ENSG00000234161	antisense	7.11965811965812	18.1875	5.49781445950243	15.5572866100315	-1.35306737712614	0.957872450143696
ENSG00000223749	lincRNA	119.397435897436	282.875	97.0333343559304	226.643001215568	-1.24439282494786	0.959855125607663
