# Supplementary material for: Expression and regulatory roles of lncRNAs in G-CIMP-low vs G-CIMP-high Glioma: an in-silico analysis
Source: J Transl Med. 2021 Apr 29;19:182. doi: 10.1186/s12967-021-02844-z (PMC8086286; doi:10.1186/s12967-021-02844-z)
Supplement: Supplementary file 4 — Additional file 4: Table S2. Differential_mRNAs. [file 12967_2021_2844_MOESM4_ESM.csv]

GeneName	Biotype	Gcimph_mean	Gcimpl_mean	Gcimph_sd	Gcimpl_sd	Log2FC	Prob
ENSG00000188976	protein_coding	5219.45726495726	7036.1875	1435.95077155784	2122.49328915311	-0.430894129417547	0.957897324900647
ENSG00000188157	protein_coding	12930.1068376068	20923.25	4963.23457815638	10511.3546256735	-0.69437276647558	0.997510594849028
ENSG00000078808	protein_coding	5598.11965811966	7976.5	1300.11727541268	1381.44697087269	-0.510813522248939	0.989521722950801
ENSG00000160087	protein_coding	2335.46153846154	3270.0625	537.715937875039	565.544394809108	-0.485610523589777	0.953115729796056
ENSG00000179403	protein_coding	1928.59401709402	3367.4375	1563.29094718272	2595.35970451753	-0.80410169169225	0.965966757484181
ENSG00000197785	protein_coding	1414.26068376068	2143.875	451.564638495359	694.129658877456	-0.600172721407396	0.952203046301393
ENSG00000160075	protein_coding	5688.57692307692	7663.9375	1369.1653626187	2196.29859745133	-0.430018008468083	0.955677460896409
ENSG00000142609	protein_coding	135.277777777778	38.3125	112.468153707945	28.1157577406929	1.82003779183661	0.979464207624727
ENSG00000187730	protein_coding	1578.37606837607	276.25	2056.86261452902	182.215440253198	2.51439461731962	0.998991791568937
ENSG00000158109	protein_coding	3394.77777777778	2243.5	2388.83350279031	720.108695499043	0.597565954699946	0.963015703376031
ENSG00000116213	protein_coding	1318.40170940171	1995.4375	387.587067550876	529.772903390374	-0.597915074061425	0.952920061490046
ENSG00000198912	protein_coding	868.559829059829	1341.625	244.977214166777	331.677127138226	-0.627284342894641	0.951312672167022
ENSG00000069424	protein_coding	4875.89316239316	2079.0625	6265.9239991915	846.265637472459	1.22973338624034	0.999291898108586
ENSG00000162413	protein_coding	3589.20512820513	2768.25	1116.78923235384	914.233777542703	0.374690139289965	0.957563558264288
ENSG00000049246	protein_coding	4037.10683760684	1405	1976.30507793431	934.929230833364	1.52275163622014	0.999999904536509
ENSG00000049247	protein_coding	568.179487179487	209.0625	274.896566279984	144.98711149616	1.44241244150966	0.982232237907538
ENSG00000171612	protein_coding	1785.26923076923	1220.6875	638.771547811756	320.091386690322	0.548447745972923	0.957518060053497
ENSG00000188807	protein_coding	1652.74786324786	2462.75	479.229926465687	804.29857640058	-0.5754035341344	0.954746710624638
ENSG00000171608	protein_coding	914.350427350427	2728.3125	602.232489238365	7694.03225639846	-1.57718980636013	0.952123496867982
ENSG00000171603	protein_coding	30147.8162393162	23448.625	13350.2862963142	7531.94479423033	0.362550176854043	0.992521639761245
ENSG00000054523	protein_coding	33359.7692307692	23392.9375	13095.5847910461	14806.823397649	0.512036273549244	0.994034883775927
ENSG00000142657	protein_coding	7464.18803418803	10822.5625	2274.88940421315	3786.8529936919	-0.535984896667792	0.990820288356807
ENSG00000120948	protein_coding	8602.07264957265	10912.875	2143.72156422283	3188.05394925075	-0.343275009295625	0.95358389363077
ENSG00000116649	protein_coding	3943.11965811966	5958.5625	1200.88513609088	1788.80824270425	-0.59562683205023	0.984583968409834
ENSG00000171824	protein_coding	3952.91452991453	6289.25	1321.55649597838	2497.15954636463	-0.66997122290543	0.989643763752174
ENSG00000204624	protein_coding	3051.7735042735	968.4375	1981.89893441814	516.243607708609	1.65591704277152	0.995810442272288
ENSG00000116661	protein_coding	3431.71367521368	1306.75	3073.94769308331	1354.5054940211	1.39294602740286	0.984405827115463
ENSG00000132879	protein_coding	5129.94871794872	3186.875	1865.66175695121	1253.63688921474	0.686801971003667	0.985063800870654
ENSG00000116670	protein_coding	2770.8547008547	5650.875	1030.47117240932	1687.94229265498	-1.02814321624709	0.99870042789617
ENSG00000162490	protein_coding	632.461538461538	3259.875	475.705855278365	3446.37198369532	-2.36576699157364	0.999926309921444
ENSG00000175206	protein_coding	611.162393162393	1103.8125	681.306746911054	669.056471831788	-0.852867450938096	0.958940391455461
ENSG00000083444	protein_coding	5158.58547008547	8309.125	1806.97019647441	2786.08233606499	-0.687721040580843	0.995385817394423
ENSG00000048707	protein_coding	14315.5598290598	7505.875	7578.7344809879	5411.48328248981	0.931491920513477	0.99999997892413
ENSG00000162496	protein_coding	3978.85042735043	2352	1968.04003475295	1178.77359997584	0.75846360619196	0.982806220470615
ENSG00000189337	protein_coding	5366.19230769231	4172.5625	2412.08187494594	2188.59330678406	0.362965097644091	0.962310241770451
ENSG00000162458	protein_coding	341.175213675214	1375.75	353.450859301461	1117.29127804705	-2.01163358465566	0.999008815050739
ENSG00000142632	protein_coding	90.3376068376068	221.75	47.452362787983	122.201745759489	-1.29553550402712	0.974222638638988
ENSG00000055070	protein_coding	6511.01709401709	10119.75	1861.46448407097	3247.75045223613	-0.636218818611588	0.994386756011282
ENSG00000187144	protein_coding	1283.00854700855	2096.375	398.139665267959	803.45046518127	-0.708366028301114	0.966561702176546
ENSG00000117122	protein_coding	72.6794871794872	1063.375	139.951723152914	870.333106727916	-3.87095840380366	0.999999999999999
ENSG00000179051	protein_coding	6802.52136752137	12619.25	2686.01754633102	3939.27388402144	-0.891484680891011	0.997029087627492
ENSG00000074964	protein_coding	9103.11538461538	7233.5	3376.33489727553	4154.83596146306	0.331666489098233	0.962756802178717
ENSG00000009709	protein_coding	30.7307692307692	7.5625	65.0020151045034	5.04603804979709	2.02274873751229	0.982990891877831
ENSG00000255275	protein_coding	3634.95299145299	1950.375	1730.5521167194	1286.71441405361	0.898185168148148	0.991643555859729
ENSG00000159423	protein_coding	8996.99145299145	4472.625	4118.82716648738	2388.89086886223	1.00832084940581	0.999999969760734
ENSG00000053372	protein_coding	2611.5811965812	3675.5	781.846194541863	1157.27167654503	-0.493016962447676	0.953922972179805
ENSG00000158747	protein_coding	5148.86752136752	3917.875	2374.37881543744	1050.11687444779	0.394183781472389	0.955319711309216
ENSG00000162543	protein_coding	105.478632478632	26.375	213.843093505921	22.410934831015	1.9997077730872	0.978553341906423
ENSG00000162545	protein_coding	10475.9743589744	5298.125	9536.32038742033	2461.53816071713	0.983530646570999	0.994659108254796
ENSG00000158828	protein_coding	17031.547008547	10309.4375	5581.65942758888	3087.15227933987	0.724243864744971	0.999998615521625
ENSG00000244038	protein_coding	6972.81623931624	11041.0625	2306.95209165937	2646.19761088119	-0.663065645122327	0.998739919162863
ENSG00000189410	protein_coding	407.337606837607	74.6875	839.844591001568	54.3663115663858	2.44728630206681	0.991840436988033
ENSG00000117298	protein_coding	4587.44017094017	7264.4375	2277.64217711278	3613.15946633506	-0.663161748850351	0.978968873931503
ENSG00000187942	protein_coding	447.153846153846	1610	538.508648224531	930.514123124057	-1.84821749791119	0.999301809439267
ENSG00000142798	protein_coding	1825.11538461538	5185.875	2196.59330841986	2729.05409437043	-1.50659975727597	0.99902098729519
ENSG00000070831	protein_coding	8990.28205128205	13115.0625	2754.82053923072	3642.30740911582	-0.544786399701548	0.998786208508099
ENSG00000133216	protein_coding	1312.97863247863	3848.9375	867.57765207161	2397.65645214238	-1.55161680661465	0.999998853809139
ENSG00000004487	protein_coding	6742.28205128205	11414.1875	2496.72726160029	3592.77072686713	-0.759519281106898	0.998684444772315
ENSG00000125944	protein_coding	9682.82051282051	13312.0625	3067.87994660608	4457.25460298527	-0.459234854976081	0.985129524440046
ENSG00000125945	protein_coding	2116.49572649573	3889.3125	1053.88271797362	2176.63151739104	-0.877837582000084	0.989247299368255
ENSG00000007968	protein_coding	248.824786324786	1572.625	435.959519994676	894.018558718628	-2.65997258444738	0.999999998667606
ENSG00000057757	protein_coding	4644.60256410256	3714.25	1571.40665510286	1031.24956565647	0.322484227378006	0.956954528948613
ENSG00000011009	protein_coding	1879.16666666667	2965.1875	561.363478448342	876.679433525543	-0.658030307062848	0.973394915977486
ENSG00000189266	protein_coding	2514.34188034188	3979.3125	787.792724121278	1102.97710576119	-0.662338370617528	0.989668026735337
ENSG00000188529	protein_coding	4090.60256410256	5778.125	1330.40200778223	1863.0493596968	-0.498288040246545	0.966910851675543
ENSG00000184454	protein_coding	40.1282051282051	8.875	35.7755373446869	6.20617971594979	2.17679760345305	0.984986293308712
ENSG00000169504	protein_coding	17697.5085470085	24375.4375	11181.471935566	13358.5011483013	-0.461881840976417	0.966634691002907
ENSG00000162430	protein_coding	11560.5598290598	17136.6875	4928.36039109091	7157.92861768217	-0.567877002120071	0.989677230275642
ENSG00000255054	protein_coding	764.564102564103	1301.0625	323.207128331904	589.578207280425	-0.766980897245679	0.952293199114013
ENSG00000127423	protein_coding	421.534188034188	751.4375	128.930300671767	215.163184195934	-0.834003470538677	0.963452643703992
ENSG00000117632	protein_coding	20474.7435897436	32068.4375	9266.95062155743	14207.8987748306	-0.647308676979374	0.998878052609291
ENSG00000130695	protein_coding	731.175213675214	1387.75	404.427915858303	637.132482298619	-0.924458623107763	0.974597321472385
ENSG00000198830	protein_coding	7727.99572649573	15918.875	3081.6084528431	5940.81879738251	-1.04257218154733	0.997299732116024
ENSG00000204160	protein_coding	1226.10683760684	1888.5	362.069802917623	613.742725686695	-0.623156089113108	0.956084999725399
ENSG00000126705	protein_coding	4643.81623931624	3502.125	1420.78576020015	1549.2878310157	0.407080306126242	0.970132347443903
ENSG00000204138	protein_coding	2655.73076923077	4102.625	889.627008783651	1573.57859140665	-0.627438393275962	0.976937603130862
ENSG00000180198	protein_coding	1464.16666666667	3194.125	769.99750431567	1447.6002613521	-1.12534098727152	0.998826777019113
ENSG00000188060	protein_coding	65.9358974358974	237.9375	57.6603953777105	203.797765362299	-1.85144663507205	0.98965269945947
ENSG00000198492	protein_coding	3451.99572649573	5016.625	978.935642112375	1305.09513701748	-0.539286420095193	0.980620144435374
ENSG00000116329	protein_coding	253.008547008547	934.6875	473.004822553	857.026698825655	-1.88529797808486	0.994394648348384
ENSG00000159023	protein_coding	2671.60256410256	4431.125	1317.10238934858	2234.31044918412	-0.729967621184278	0.981293648256589
ENSG00000253304	protein_coding	335.799145299145	639.375	131.281363468377	261.752013682162	-0.929063776632618	0.962495452028433
ENSG00000116350	protein_coding	5883.31623931624	7717.375	1525.44354571104	2145.88430489624	-0.391480624476473	0.953073511039704
ENSG00000084628	protein_coding	1427.02136752137	2919.25	805.750999602987	1708.67084795951	-1.0325908290889	0.99046677156989
ENSG00000060688	protein_coding	1623.24358974359	2802.875	477.310630788225	799.132018713637	-0.788027893726144	0.989745386910843
ENSG00000168528	protein_coding	254.188034188034	1254.25	343.893821112785	1109.98573564408	-2.30285691540792	0.998876183369635
ENSG00000121753	protein_coding	8805.15811965812	7528.625	4778.98723407738	3745.51536062351	0.22596251114198	0.952721671472761
ENSG00000121774	protein_coding	8659.6452991453	11610.9375	2412.32324537383	3315.46050031767	-0.423104626003921	0.978863914520951
ENSG00000121775	protein_coding	832.508547008547	1391.9375	250.111412795888	299.148674017898	-0.741557444649788	0.966921180608589
ENSG00000084652	protein_coding	3906.50854700855	6125.3125	1321.2454205408	1757.74388421636	-0.64890367847659	0.994367689685691
ENSG00000084623	protein_coding	7586.7905982906	10020.3125	1828.32808864808	1875.3974412108	-0.401365878257623	0.967430482270651
ENSG00000116478	protein_coding	2908.53418803419	4460	858.636238353173	1501.58902499985	-0.61675144788534	0.978184510848562
ENSG00000175130	protein_coding	38324.8205128205	50476.75	13299.4785877433	16385.8466915811	-0.397339988528652	0.979382593158
ENSG00000273274	protein_coding	212.508547008547	540.4375	147.415422509274	276.485073436765	-1.34660691715475	0.988959217457211
ENSG00000162521	protein_coding	11825.1324786325	16427.5625	3606.34789102902	5253.76398364385	-0.474262084613518	0.990197526339275
ENSG00000121905	protein_coding	1885.26068376068	627.4375	3333.6271994845	449.943251051359	1.58722036314445	0.989313926626949
ENSG00000004455	protein_coding	3726.24786324786	5379.875	1245.98395132909	953.634652264692	-0.529849009598038	0.981229540502578
ENSG00000134686	protein_coding	11440.1623931624	17501.6875	3455.21866653923	3213.57295895083	-0.613386501047432	0.999997178747197
ENSG00000121904	protein_coding	2568.2094017094	4006.3125	1483.23229384604	2587.94053818218	-0.641512119554393	0.952461780410828
ENSG00000116544	protein_coding	1071.69658119658	525	1207.51558775296	331.190579576171	1.02950717980377	0.971135047706405
ENSG00000116560	protein_coding	17907.1452991453	23235.3125	5904.1801373838	6277.48497110905	-0.375783682556618	0.987686970150537
ENSG00000020129	protein_coding	10434.5555555556	4716.0625	13365.8225698609	1841.82389562629	1.14571440935737	0.999999750217269
ENSG00000126067	protein_coding	5478.85042735043	7660.25	1374.71444052307	1738.11336415858	-0.483518258130958	0.986528917658568
ENSG00000092853	protein_coding	137.92735042735	794.3125	261.078957725816	540.7165269344	-2.52579814127043	0.999981922622778
ENSG00000214193	protein_coding	186.440170940171	376	127.172986550309	223.005829520217	-1.01201992115852	0.955536418267375
ENSG00000142694	protein_coding	199.034188034188	460.5	90.9678933714812	346.454614632278	-1.21018489302985	0.966169137503703
ENSG00000196182	protein_coding	2861.8547008547	5202.5	1476.78279116258	1699.43115973159	-0.862254633066415	0.996261388862117
ENSG00000163873	protein_coding	10106.7820512821	15765.1875	5884.90532808599	9693.31476994153	-0.641418605032038	0.983281723621254
ENSG00000134697	protein_coding	2149.19658119658	3236.6875	648.501848790932	968.112301939536	-0.590720632822358	0.966558731003179
ENSG00000134690	protein_coding	235.371794871795	1617.75	401.897733526742	818.899464728933	-2.78097532274396	0.999999999999997
ENSG00000183431	protein_coding	4378.43162393162	6115.4375	1247.60290914609	1393.53167497788	-0.482041531431387	0.979451934100168
ENSG00000168653	protein_coding	5664.77777777778	8433.625	1933.02411838312	2956.14694887337	-0.57413351178779	0.977835086927994
ENSG00000127603	protein_coding	27022.0982905983	23836.4375	10459.4785045366	14153.4347302165	0.18097107320343	0.953277370171314
ENSG00000090621	protein_coding	5846.69230769231	7603.375	1694.30565347826	2039.21530251222	-0.379019277849514	0.953167798377099
ENSG00000116983	protein_coding	4723.5811965812	1259.5	5981.43821859816	1293.95064305663	1.9070299357197	0.999998314663006
ENSG00000116985	protein_coding	817.730769230769	1884	530.822141670652	1454.51723949907	-1.2041011333339	0.988420448478848
ENSG00000084070	protein_coding	7127.13247863248	5944.5	3286.77981448373	2361.88402199035	0.26176627330209	0.957575813601018
ENSG00000164002	protein_coding	395.183760683761	753.1875	158.567502289602	254.821563386356	-0.93048539362794	0.970458267619016
ENSG00000117016	protein_coding	4093.55555555556	2419.6875	5405.27218618744	1765.93577530441	0.75853373791431	0.978818296077769
ENSG00000117013	protein_coding	206.863247863248	102.0625	177.919661958128	52.0518571554688	1.01922446731228	0.95181043812505
ENSG00000171793	protein_coding	1424.26495726496	3023.25	794.872504616346	1073.16252264044	-1.08588272680906	0.997069190338416
ENSG00000171960	protein_coding	935.230769230769	1538.3125	253.846524705353	367.823457426703	-0.717954308250607	0.966577668649195
ENSG00000065978	protein_coding	21627.9444444444	39685.4375	7511.7040403077	14777.7679097972	-0.875713154424771	0.9993872844748
ENSG00000117385	protein_coding	877.354700854701	1730.6875	323.558377826826	473.983082504007	-0.980113124440431	0.991796344705959
ENSG00000117400	protein_coding	18.5598290598291	7.8125	14.5907934981712	5.30683521507876	1.2483272332084	0.950371900684334
ENSG00000117399	protein_coding	325.833333333333	2588.6875	613.244829599111	1434.43227881277	-2.99001471033406	0.999999999999991
ENSG00000142949	protein_coding	12498.2863247863	9485.6875	5345.27599299338	4477.58706922601	0.397906050836425	0.984395299183271
ENSG00000066135	protein_coding	3648.09401709402	5496.75	1330.97965458089	2010.73845473083	-0.591435954555934	0.980320698111633
ENSG00000117410	protein_coding	5657.97863247863	7575.75	1649.45748773144	1972.31899042726	-0.421101994243328	0.962342361868374
ENSG00000117411	protein_coding	4443.19230769231	6185	1303.14664793913	1948.68899519651	-0.477177010605945	0.964927503414015
ENSG00000142945	protein_coding	384.367521367521	2795.3125	621.380335222074	1393.80159844697	-2.86245123693303	0.999999999999995
ENSG00000142937	protein_coding	37914.5213675214	50113.125	12451.8096522321	21476.6156206388	-0.40243799500055	0.965814225801032
ENSG00000280670	protein_coding	1021.0811965812	346.9375	831.050789049429	257.436456560967	1.55734990107639	0.985362008357725
ENSG00000132780	protein_coding	6943.76068376068	13106.5	2839.24393958859	4656.91457226062	-0.916493343912652	0.999978460428831
ENSG00000117461	protein_coding	2577.82905982906	4480.25	1741.11518350798	1806.81817937869	-0.797422638230281	0.992746743083366
ENSG00000085999	protein_coding	221.128205128205	1104.3125	262.159668231802	542.225871600879	-2.32019352665989	0.999999901833488
ENSG00000173660	protein_coding	4698.90598290598	6362.125	1482.30080399569	1909.63622626579	-0.437183815379735	0.956751405211823
ENSG00000282881	protein_coding	4.05555555555556	1.1875	9.47014232273096	1.27638813323639	1.77197204399412	0.956434095257088
ENSG00000123472	protein_coding	5504.00854700855	4135.375	1750.20377229677	1197.790681491	0.412464549980896	0.982325341367317
ENSG00000159658	protein_coding	10427.688034188	7174.625	3800.80495101369	3388.28772636957	0.539443994681003	0.993484777768879
ENSG00000187048	protein_coding	3.16666666666667	0.875	4.71983305153209	1.08781125813871	1.85561009066483	0.957215978339551
ENSG00000186377	protein_coding	148.388888888889	40.8125	221.554783148772	24.0810264177699	1.86230007764637	0.976903864536212
ENSG00000123473	protein_coding	229.397435897436	892.9375	210.395520016902	488.256963596015	-1.96070993367558	0.999587641781511
ENSG00000186564	protein_coding	18.5555555555556	137.625	18.8802162479634	258.613965851292	-2.89081946253263	0.989119875029142
ENSG00000123080	protein_coding	1186	6635.8125	1978.39204878923	2478.61518376021	-2.48416911252472	1
ENSG00000085832	protein_coding	6383.19230769231	4283.3125	2501.67185158002	1438.31659559593	0.575551176237117	0.990725795244424
ENSG00000169213	protein_coding	546.65811965812	1376.875	751.100522036947	1347.89568711133	-1.33268683218793	0.979156451766599
ENSG00000085840	protein_coding	118.961538461538	722.4375	172.621278556551	391.091117899653	-2.60237757143253	0.999998881043616
ENSG00000116157	protein_coding	470.423076923077	1385.625	202.451426012154	605.867518521995	-1.55850612568606	0.998782987607995
ENSG00000162385	protein_coding	869.965811965812	1548	258.983053503753	404.475627613498	-0.831374859519259	0.978913517461696
ENSG00000058804	protein_coding	1142.38888888889	2334.75	466.521340799194	949.630138527627	-1.03121422493135	0.995093021873945
ENSG00000116212	protein_coding	1161.04700854701	2071.0625	388.036658609066	605.923919179078	-0.834944706184291	0.988338550782736
ENSG00000116221	protein_coding	2663.17521367521	3742.75	700.588574801686	801.843500940177	-0.490951337071576	0.962990027700482
ENSG00000284686	protein_coding	2569.07692307692	1766.625	1232.53097814343	1124.81428837534	0.540254255207405	0.956512654453134
ENSG00000162407	protein_coding	16291.094017094	10865.25	6523.97998273732	6239.7394657149	0.584362120233705	0.993474479461695
ENSG00000177606	protein_coding	12227.2435897436	23530.75	9669.77975727179	19182.0449361723	-0.944448093491298	0.994580355589742
ENSG00000134716	protein_coding	1301.88461538462	477.375	1214.04758036981	293.038990579752	1.44740666971901	0.989312825646432
ENSG00000162607	protein_coding	2638.2264957265	4281.125	986.062654156202	2125.12035345452	-0.698421532409502	0.978904327994532
ENSG00000142856	protein_coding	534.931623931624	1132.0625	248.321411081774	326.068391343493	-1.08152720992772	0.991025399588149
ENSG00000162437	protein_coding	2142.09401709402	1433.9375	882.691883433812	903.204330425846	0.579039658057331	0.957568876495882
ENSG00000116675	protein_coding	5838.92735042735	3158.125	4556.48603677034	2623.63439716741	0.886635085982281	0.990740406294438
ENSG00000184588	protein_coding	6489.85897435897	13763.375	3592.47403623971	14106.2401552174	-1.08457525166336	0.990243092613099
ENSG00000118473	protein_coding	1814.63247863248	1117.5625	1122.57846661361	657.731755733293	0.69932186892295	0.963154491085589
ENSG00000142864	protein_coding	12242.2478632479	16108.3125	3609.62307878789	5781.29610287924	-0.395936882692615	0.96642874541137
ENSG00000116717	protein_coding	1823.31623931624	4689.375	1758.5638241468	4585.36474557913	-1.36283084637147	0.994475689507967
ENSG00000172380	protein_coding	2876.0641025641	7787.0625	2067.35761977991	5073.67002564876	-1.43698337422897	0.999029729757699
ENSG00000024526	protein_coding	80.2649572649573	757.875	180.171039060368	459.582401026555	-3.23911775067931	0.999999999999969
ENSG00000172260	protein_coding	2787.75641025641	1319.9375	2399.52772634702	1302.97820236308	1.07863488776162	0.98037134496514
ENSG00000137968	protein_coding	1214.07264957265	2377.25	1004.35158713431	1194.77286544347	-0.969438875748205	0.990662061041407
ENSG00000154027	protein_coding	3069.12393162393	868.5625	4837.17794922536	789.788998720544	1.82112533199471	0.992139151466201
ENSG00000162618	protein_coding	605.179487179487	1107.0625	424.999462062464	630.486845620113	-0.871301680068707	0.95611187488549
ENSG00000117114	protein_coding	836.611111111111	1695.3125	690.928303862079	1079.66338697145	-1.01892216865368	0.979703157596003
ENSG00000117133	protein_coding	1407.91452991453	2205.3125	412.993262322278	438.950827732067	-0.647423349746379	0.968896836710288
ENSG00000174021	protein_coding	2438.24786324786	4909	1140.3844537035	1698.57218470887	-1.00958437425601	0.997012260389511
ENSG00000097096	protein_coding	89.5128205128205	25.6875	62.7798955524202	28.2694623224426	1.80102783900882	0.962220917331172
ENSG00000153904	protein_coding	14959.2008547009	9034.3125	5795.89394007814	7125.24667847834	0.72754638305171	0.991799278359629
ENSG00000143013	protein_coding	6708.1452991453	8679.6875	3494.17865060115	2505.03705145586	-0.371729163219372	0.953880558074945
ENSG00000097046	protein_coding	735.474358974359	2305.375	626.011772799093	1050.90658481142	-1.64825449290545	0.999999218610514
ENSG00000069702	protein_coding	1820.65384615385	712.4375	1162.170215277	588.223310061749	1.3536212928506	0.991650504890427
ENSG00000230667	protein_coding	4.72649572649573	12.9375	3.48170924336689	11.3400102880612	-1.45271600684802	0.960159788903108
ENSG00000189195	protein_coding	1163.16666666667	582.6875	1047.68725573852	361.700745322244	0.997263564101597	0.977021145883219
ENSG00000154511	protein_coding	3475.52564102564	2194.125	1503.22507708823	782.642947539511	0.663585469706631	0.977159925141328
ENSG00000122483	protein_coding	464.384615384615	818.8125	223.203840559273	368.547277609445	-0.818212948829779	0.95297357690278
ENSG00000137936	protein_coding	1019.26495726496	457.0625	512.614754545648	172.946800587156	1.15706576587119	0.979699240967715
ENSG00000152078	protein_coding	966.209401709402	189.3125	699.95246539805	189.821220713948	2.3515662179749	0.991725290914781
ENSG00000117600	protein_coding	1923.7264957265	927.9375	1972.74274603704	932.066340181856	1.05180415674971	0.978878488351345
ENSG00000162695	protein_coding	932.517094017094	1464.125	381.720784366361	539.508402776701	-0.650836652455297	0.950578711961951
ENSG00000170989	protein_coding	7278.02564102564	2721.3125	3020.6037751949	1936.40173926624	1.41924449694315	0.999999999999999
ENSG00000118733	protein_coding	307.764957264957	49.625	631.818908674797	50.8368304807974	2.63268996549945	0.992057029280026
ENSG00000060718	protein_coding	1795.92735042735	5306.4375	1742.50682939648	3952.77348990554	-1.56301463560668	0.998146629218665
ENSG00000198890	protein_coding	1005.69230769231	1676.625	381.430039294491	633.554720078174	-0.737371067567827	0.966453689417318
ENSG00000162641	protein_coding	89.8931623931624	440.9375	133.127296031861	321.506965969117	-2.29429088941188	0.998879903604296
ENSG00000274068	protein_coding	12.9444444444444	59.0625	17.8693731535366	37.6731004829706	-2.18990937589647	0.999222198894991
ENSG00000121957	protein_coding	5684.10256410256	8994.125	2181.13223298397	4543.69253471227	-0.662050347821474	0.988311374738318
ENSG00000143126	protein_coding	15005.2521367521	12371.3125	5802.36157935091	6994.23451821808	0.278468993928374	0.969301696062254
ENSG00000134222	protein_coding	1752.96581196581	4470.1875	1125.33191999367	2518.70443465816	-1.35053748633279	0.997840633578308
ENSG00000143028	protein_coding	213.863247863248	62.375	133.533195370293	34.5019323130362	1.77764876286811	0.981837866953762
ENSG00000181754	protein_coding	2194.1452991453	1233	1375.60835868351	1075.06774980308	0.831486266299116	0.967623599175874
ENSG00000156097	protein_coding	157.773504273504	61.8125	159.740521835953	45.1297665995885	1.35188442541437	0.954064011394719
ENSG00000065135	protein_coding	5251.0641025641	7697.75	1787.01250927899	2315.35772614082	-0.551827009942213	0.990337002180729
ENSG00000168765	protein_coding	3309.3547008547	2462.875	1154.95247762783	680.657121219389	0.426206522236271	0.963514414378849
ENSG00000213366	protein_coding	4512.91452991453	2671.75	2393.54142445946	1190.97850526363	0.756274436806461	0.991750807768731
ENSG00000134202	protein_coding	5794.90598290598	2258.4375	3661.4675016721	880.841413554865	1.3594602658181	1
ENSG00000184371	protein_coding	6900.95299145299	4842.875	3081.27973001556	3498.94791568361	0.510931839675907	0.969623001702168
ENSG00000168710	protein_coding	55815.5427350427	20277.375	31701.934453376	10691.1436174995	1.46079601874255	0.999999999999998
ENSG00000116455	protein_coding	1907.94444444444	3008.625	622.417618789269	540.966896707491	-0.657085134440223	0.985284221066453
ENSG00000064703	protein_coding	950.666666666667	1499.5	354.427471590487	490.676268022002	-0.657470041146008	0.952935602465373
ENSG00000116489	protein_coding	3652.88034188034	5395.625	1397.40705411518	1612.70377007062	-0.562755587550001	0.983603875873775
ENSG00000155366	protein_coding	11635.9358974359	16907.6875	4399.6106626607	6021.87702430341	-0.539092099062065	0.983039193892131
ENSG00000271810	protein_coding	3774.92735042735	5707.1875	1487.38652579039	1889.11616790322	-0.596331081480294	0.979487526265896
ENSG00000116793	protein_coding	732.811965811966	1173.5	258.270441870065	398.948284033574	-0.679302875894591	0.950500501848929
ENSG00000118655	protein_coding	827.290598290598	1422.6875	366.05084334178	684.962648008391	-0.782152710001801	0.962141731858419
ENSG00000163349	protein_coding	7914.07692307692	6442.5	2979.13973282649	3471.47617016162	0.296800455970509	0.962848100677204
ENSG00000116774	protein_coding	1999.16666666667	3205.3125	1563.95830007634	2079.67820327248	-0.681066266582272	0.956748911615227
ENSG00000213281	protein_coding	3577.25641025641	5480.625	1306.51218130347	2041.73504239246	-0.615486893350453	0.986037742131365
ENSG00000116815	protein_coding	210.08547008547	386.25	103.318796834805	148.781495265148	-0.878558547115117	0.950318838710426
ENSG00000134247	protein_coding	1864.63247863248	6386.75	1153.02060922281	3552.47302593559	-1.77619067790283	0.999999999999999
ENSG00000134256	protein_coding	88.8162393162393	383.5625	66.6531956512033	238.308474810836	-2.11056628767666	0.99894769664143
ENSG00000116830	protein_coding	522.75641025641	1292.1875	333.27969099023	694.067068685248	-1.30560467132164	0.992541231412778
ENSG00000134253	protein_coding	399.162393162393	774.8125	221.828509615803	333.138653566349	-0.956871424576676	0.966598189746827
ENSG00000143067	protein_coding	361.371794871795	684.0625	170.530259279143	336.741140690194	-0.920644236282917	0.959916481386587
ENSG00000092621	protein_coding	17868.1623931624	12130.125	7387.11898339284	5718.78211830689	0.558796854219693	0.994539361993547
ENSG00000134250	protein_coding	14481.8675213675	10923.0625	7381.02369491856	5441.31826513576	0.406870256858474	0.976814539873048
ENSG00000188610	protein_coding	33.1538461538462	101.75	30.6916312661743	62.7657018867258	-1.61778064331824	0.987999421804557
ENSG00000263513	protein_coding	7.36324786324786	32.3125	8.5317191389659	21.9171736316524	-2.13367820367339	0.994903530281678
ENSG00000215784	protein_coding	13.2649572649573	48.9375	11.4396293063934	28.7088110748831	-1.88332037468732	0.994733590221321
ENSG00000265241	protein_coding	7870.22222222222	9895.8125	2412.18169235424	2345.56629178684	-0.330413793247773	0.963021764714566
ENSG00000178104	protein_coding	17201.1794871795	7529.8125	10194.4303059947	4373.33793524275	1.19182164822996	1
ENSG00000184260	protein_coding	11.8076923076923	38.1875	8.90588515308022	25.2011077798841	-1.69337344258964	0.984451255128636
ENSG00000184270	protein_coding	1.60683760683761	4.5	2.63830243561189	3.14112506383727	-1.48570086934808	0.964198119726558
ENSG00000014914	protein_coding	628.632478632479	1318.6875	494.664868531711	1375.65958573818	-1.06881400124291	0.96271614931885
ENSG00000023902	protein_coding	3531.12820512821	6400.875	1287.22488565118	1849.0764136004	-0.858139932929282	0.999213666663965
ENSG00000118298	protein_coding	801.367521367521	1600.4375	677.10449676654	1324.69342207924	-0.997930393049832	0.966508753341146
ENSG00000117362	protein_coding	9431.96153846154	11970.375	2857.5018071584	2943.41767055465	-0.34383860834856	0.96581221433093
ENSG00000143387	protein_coding	287.209401709402	717.5625	173.143726291619	859.647832448459	-1.32100152051272	0.961874413910284
ENSG00000143379	protein_coding	2904.95726495727	4052.9375	939.619417916846	1202.61467748402	-0.480450987688673	0.956601833123792
ENSG00000143434	protein_coding	1467.19658119658	2234.25	678.331628408885	985.787975851467	-0.606728441969976	0.950183085252241
ENSG00000159377	protein_coding	8564.32905982906	11246.3125	2100.43904634061	2336.91702088457	-0.393039907222257	0.966526905656129
ENSG00000163191	protein_coding	1823.5811965812	3314.4375	1551.99223063028	1907.34918910164	-0.86198960998229	0.980683904208493
ENSG00000159450	protein_coding	73.4059829059829	20.9375	96.8318845713054	18.4443984269841	1.80980846330594	0.966028447364001
ENSG00000197956	protein_coding	9288.68803418804	17141.4375	7595.22017984806	12557.3626528755	-0.883941355565645	0.98963821123668
ENSG00000189334	protein_coding	13.8461538461538	5.0625	19.1797977516962	4.18678476478869	1.45156337530396	0.955601908562292
ENSG00000160679	protein_coding	5285.62820512821	7034.625	1220.76242386063	1124.46021865308	-0.412398570344914	0.978443478284427
ENSG00000143621	protein_coding	9327.01709401709	15853.625	3099.65479729074	4194.36801556563	-0.765325089949085	0.999079482500926
ENSG00000143570	protein_coding	4792.58974358974	6575.5	1846.41725764693	1659.82629613262	-0.456295153565689	0.967316129757982
ENSG00000177954	protein_coding	18232.4273504274	24895.8125	7359.64584870118	13026.9729009659	-0.449396454497161	0.954442950059671
ENSG00000143549	protein_coding	8893.93162393162	11667.0625	3115.73849835868	3512.24715282111	-0.391548150605086	0.966393428075346
ENSG00000143603	protein_coding	17445.8162393162	6099.6875	10346.0994734115	4727.89882461896	1.51607386130485	1
ENSG00000163346	protein_coding	19174.9615384615	11760.1875	9065.54098877255	6719.19372364224	0.705312621799274	0.996025010497319
ENSG00000160691	protein_coding	2031.86324786325	3376.0625	912.189352434562	1156.48233701745	-0.73253830595358	0.987247208564188
ENSG00000173207	protein_coding	329.32905982906	1090.5625	208.180155374657	503.491008691648	-1.72747072767885	0.999850937417323
ENSG00000160688	protein_coding	1552.74786324786	2281.625	411.745442652097	480.48668035649	-0.555238112260462	0.955293575403141
ENSG00000169242	protein_coding	1433.09401709402	3185.75	863.957959584676	1874.78484098843	-1.15249979692886	0.994988978010325
ENSG00000163463	protein_coding	2834.91025641026	4271.3125	810.020550566902	1411.81819975756	-0.591376387964923	0.966406863116092
ENSG00000273088	protein_coding	2446.78205128205	3760.375	740.648428017901	1412.16532908391	-0.619990942404501	0.966523488040209
ENSG00000160752	protein_coding	5045.56837606838	6670.75	1544.59094048108	2116.74723731169	-0.402832178350157	0.953677662642846
ENSG00000116539	protein_coding	7707.05982905983	5901.75	3205.18345417948	3430.0878025691	0.385037781441456	0.969852118712568
ENSG00000132718	protein_coding	43761.1111111111	38265.4375	16592.808844569	25714.5374058301	0.193607474654056	0.955934616837601
ENSG00000116584	protein_coding	7837.5	10065.9375	2864.21724433514	2828.11089996485	-0.361016102169295	0.961912743964865
ENSG00000163479	protein_coding	6756.88888888889	10973.4375	2069.66241064554	3176.89120511966	-0.699584493485501	0.997013851170087
ENSG00000254726	protein_coding	3056.44871794872	6326.8125	1700.2653616227	2971.24652222486	-1.04962247978098	0.99986123180499
ENSG00000160789	protein_coding	4052.82905982906	6261.875	1862.60766162017	4183.27424991477	-0.627665382886187	0.953598256255901
ENSG00000196189	protein_coding	1079.90598290598	357	805.448287547096	244.806318001259	1.59690973681851	0.98583380109247
ENSG00000160783	protein_coding	2317.0641025641	3376.125	645.799880104984	902.316417154574	-0.543070362851622	0.964712161905681
ENSG00000160781	protein_coding	9695.93162393162	4736.625	6685.00051036878	2816.10626870981	1.03352006705995	0.998202199313852
ENSG00000163468	protein_coding	14582.5256410256	19443.8125	4701.6980040893	6386.23666143319	-0.415070516250815	0.980707690221633
ENSG00000116604	protein_coding	4187.89743589744	3287.125	2146.63994707935	1009.19161543617	0.349399791196446	0.960631935259624
ENSG00000183856	protein_coding	266.581196581197	1591.375	445.552986002676	1177.7612024515	-2.57762691198482	0.999782747152192
ENSG00000143321	protein_coding	12834.6111111111	18888.3125	3889.77224286143	6923.74885659255	-0.557454232824999	0.994940444601002
ENSG00000143294	protein_coding	4252.55982905983	5778.5	1154.34069706607	1233.10583487388	-0.442363509070148	0.966435401768351
ENSG00000183853	protein_coding	1074.13247863248	2100.3125	637.837114074452	825.257593623551	-0.967432058915433	0.989983788460906
ENSG00000163565	protein_coding	4248.19658119658	7780.8125	3199.56916691823	4854.57844676892	-0.873070287396515	0.992682606328807
ENSG00000213088	protein_coding	548.58547008547	991.125	483.849561581811	507.301603256551	-0.853350609326417	0.961418718401268
ENSG00000158710	protein_coding	2651.63675213675	6744.6875	1382.85806564392	6136.69045136166	-1.34686844656225	0.999043125038071
ENSG00000085552	protein_coding	84.4273504273504	317.375	70.7937603321261	252.633562035345	-1.91040614585247	0.991968545402592
ENSG00000162723	protein_coding	5.23076923076923	29.5625	4.9675074973488	73.3102709948158	-2.49867325023015	0.961633412715398
ENSG00000177807	protein_coding	18396.094017094	10290.8125	7850.19233135033	6437.79120732932	0.838042582885216	0.999100631464958
ENSG00000162728	protein_coding	2684.80341880342	1447.375	2310.70558400544	1117.153935976	0.891377700234936	0.98180511830863
ENSG00000162729	protein_coding	6325.77777777778	4884.3125	2704.18212941214	1450.59053348398	0.37308736799986	0.954596624616819
ENSG00000018625	protein_coding	61452.4658119658	15239.625	41577.53583399	11842.4281849909	2.01164349763524	0.99999999999996
ENSG00000162734	protein_coding	133555.653846154	89885.0625	48864.5867117544	70679.7255620674	0.571287763964659	0.994506993428783
ENSG00000132716	protein_coding	9442.18803418804	8099.6875	2730.32523627166	2439.64414669435	0.221254966039553	0.968066479077736
ENSG00000162755	protein_coding	320.794871794872	109.8125	222.779825041882	86.160484949115	1.54660879291815	0.96505199252201
ENSG00000158850	protein_coding	1878.23504273504	2816.3125	530.403782024243	644.738574281597	-0.584429811850607	0.966950154006558
ENSG00000143252	protein_coding	6304.1452991453	5194.8125	1848.90832778389	1552.0643121877	0.279229108820129	0.967531596096516
ENSG00000203747	protein_coding	4159.01709401709	8067.4375	6674.87899423573	6759.21601932009	-0.955867881286212	0.989732306483414
ENSG00000117143	protein_coding	1390.94871794872	2201.5	647.408904174447	827.692213325702	-0.66241761326949	0.964731088612854
ENSG00000143228	protein_coding	229.384615384615	1454.75	391.084337109344	800.167774074079	-2.66493070660897	0.999999999951488
ENSG00000143171	protein_coding	511.74358974359	105	374.647145094996	92.3320096174669	2.28503179783202	0.988762925088943
ENSG00000143149	protein_coding	9202.83760683761	5698.125	3226.95714166088	1454.13194609934	0.691591500495003	0.999999999982798
ENSG00000143195	protein_coding	2953.05555555556	5585.875	1975.35213167441	3948.02183166878	-0.919574791520166	0.989772235421162
ENSG00000197965	protein_coding	6389.03846153846	9731	2820.79897263309	4386.16743866442	-0.606989245683276	0.988798001828634
ENSG00000143147	protein_coding	1939.74358974359	3081.125	998.761569229129	1406.10406798359	-0.667591254654041	0.967670541147325
ENSG00000143155	protein_coding	2206.91025641026	3192.875	746.930023310538	913.63186422833	-0.532828109091665	0.965377900517122
ENSG00000143153	protein_coding	9854.92307692308	5896.1875	9968.06837018507	5440.95044661316	0.741062207119496	0.985696802945447
ENSG00000000460	protein_coding	551.081196581197	994.75	218.879780212076	310.087622025345	-0.852069092046841	0.971550584741508
ENSG00000094963	protein_coding	237.705128205128	69.5	260.094359353639	78.1946289715604	1.77408814509513	0.972653859612763
ENSG00000010932	protein_coding	6.62393162393162	19.6875	7.23751136386574	18.4886226276234	-1.57152023780908	0.966579541115816
ENSG00000117533	protein_coding	2292.36752136752	1623.0625	726.884569689753	525.772760642213	0.498119805710898	0.963308024261407
ENSG00000197959	protein_coding	5499.63247863248	4446.4375	2706.44772678593	2152.75048774817	0.306685304566213	0.954626162341085
ENSG00000117592	protein_coding	10113.764957265	7860.75	6418.29736560041	2972.13468739221	0.36358128313086	0.975428400389041
ENSG00000120334	protein_coding	259.188034188034	640.3125	161.982059708363	251.38674554028	-1.30477705858678	0.990495346732672
ENSG00000117593	protein_coding	809.67094017094	1391	390.313474009166	562.053022409808	-0.780714815954226	0.966627845608721
ENSG00000152061	protein_coding	2931.06837606838	2241.875	1198.34067126313	1036.04471428602	0.386720783478959	0.951312284635969
ENSG00000203737	protein_coding	5.36324786324786	1.3125	11.5066921994019	1.85180092522568	2.03078950647597	0.960281684224484
ENSG00000116147	protein_coding	36195.1153846154	22570.6875	24901.7088425368	17755.3506478798	0.681344651889016	0.996554317954052
ENSG00000143207	protein_coding	1968.97008547009	2840.8125	550.629490684209	614.573154717972	-0.528862420995406	0.965841528540983
ENSG00000152092	protein_coding	11505.6923076923	8667.5625	5281.31794167483	5543.39878857427	0.408649554857899	0.982944008140098
ENSG00000198797	protein_coding	3742.86752136752	2458.1875	2340.38921132483	1671.96380418357	0.606549022515618	0.978490291399849
ENSG00000116194	protein_coding	352.123931623932	120.875	431.812098530941	108.281654340274	1.54256739163662	0.968547996122455
ENSG00000143337	protein_coding	5850.85042735043	4609.9375	2126.52866073185	1766.37778023276	0.343899145992945	0.970162294436361
ENSG00000135821	protein_coding	95279.7863247863	57290.4375	47294.756278825	29054.5113444109	0.73387582281368	1
ENSG00000143333	protein_coding	542.316239316239	2396.125	785.43047598797	2128.52439888921	-2.14349689527152	0.999972678743036
ENSG00000135829	protein_coding	11818.1367521368	15428.125	3754.39669671785	4968.47926935395	-0.384560141874274	0.973673079612628
ENSG00000135862	protein_coding	2396.50427350427	5743.5625	1585.8359305723	3648.63854003563	-1.26101434743079	0.999693131970417
ENSG00000157064	protein_coding	4522.26068376068	1832.875	3883.18242296645	1975.76904436391	1.3029357589538	0.993813737198739
ENSG00000162704	protein_coding	5674.82905982906	10196	2443.29860685141	3582.28699762224	-0.845354437917125	0.997013939773608
ENSG00000198756	protein_coding	8110.52991452991	5732.6875	3941.03160188854	4028.75384734536	0.500584541271673	0.98232263141076
ENSG00000116711	protein_coding	476.32905982906	936.4375	352.804226994772	775.109795985919	-0.975224141723051	0.956287468074456
ENSG00000231767	protein_coding	37.0769230769231	97.25	33.0729857077488	86.745220809756	-1.39117672689732	0.9604582756629
ENSG00000066279	protein_coding	277.978632478633	2662.0625	620.325959217256	1793.96817023974	-3.25949854732561	0.999999999999991
ENSG00000143355	protein_coding	194.025641025641	489.625	207.762304823039	463.329526363257	-1.33542990202074	0.966423113211568
ENSG00000151414	protein_coding	3612.63675213675	2639.0625	1294.1181664972	1150.6005660089	0.453026682265481	0.970848817135123
ENSG00000116833	protein_coding	83.9700854700855	209.1875	102.499425112976	166.075171232788	-1.31684928469981	0.963125065038988
ENSG00000118193	protein_coding	156.58547008547	1072.4375	303.333502425227	735.23556032517	-2.7758713190713	0.999344366534346
ENSG00000163362	protein_coding	403.521367521367	1202.6875	355.869245850675	612.783346025874	-1.57554485376014	0.99790914965273
ENSG00000116852	protein_coding	8591.10256410256	5912.25	4916.63464124029	3739.14103326776	0.539136020446696	0.984631839937997
ENSG00000118194	protein_coding	118.722222222222	17.1875	280.162896702263	16.0923118289449	2.78815838280548	0.985760393630734
ENSG00000159176	protein_coding	13107.3205128205	9280.125	10138.6070029964	5814.74138003288	0.498156647027314	0.978882304301191
ENSG00000176393	protein_coding	2166.61538461538	3382.9375	685.909412882454	1108.84645578186	-0.64283345310164	0.976737907804691
ENSG00000170075	protein_coding	11432.2307692308	3958.625	6778.69991065439	3508.35302053067	1.53003563120654	1
ENSG00000133067	protein_coding	107.534188034188	25.5	258.21116409623	20.5166598971015	2.07622625241801	0.978870274201233
ENSG00000077152	protein_coding	281.98717948718	1656	382.604677037178	958.844791055014	-2.55400119556409	0.999999665228672
ENSG00000077157	protein_coding	4659.82905982906	2800.0625	2229.72849553193	1430.54434715134	0.734818002509299	0.990541451932204
ENSG00000143858	protein_coding	347.970085470085	98.25	719.232897241687	65.8336286913206	1.82443397232862	0.981161757631954
ENSG00000117139	protein_coding	4254.38461538462	6159.625	1642.55071372067	2425.80512751265	-0.533892056569677	0.967340794870842
ENSG00000182004	protein_coding	1970.18803418803	3269.875	591.836117723877	1165.1662470795	-0.730902159117488	0.983374943992245
ENSG00000143850	protein_coding	2877.5811965812	1219	1537.08423731632	967.488776851356	1.23915851143581	0.991881566835271
ENSG00000163531	protein_coding	9048.95299145299	7732.125	4871.86997987272	3664.71832250902	0.226885914105573	0.952911039608312
ENSG00000133059	protein_coding	3272	2378.125	1270.81516537589	1071.04390666303	0.460348199663479	0.962007818134485
ENSG00000162873	protein_coding	1461.4188034188	3973.0625	1118.53823016863	2370.66101804961	-1.44288181346718	0.999676911429597
ENSG00000174514	protein_coding	1254.45726495726	387.5625	1963.74558904895	269.764333879283	1.69456243444361	0.990328621239093
ENSG00000117280	protein_coding	2904.11965811966	1987.5625	1184.44601173679	931.701738308278	0.547100670309556	0.963075924031555
ENSG00000133065	protein_coding	5255.76923076923	4044.8125	2047.02826323075	1596.67580590634	0.377829104387039	0.966821018814437
ENSG00000196550	protein_coding	37.4316239316239	76.1875	20.6922479298445	38.8556623930155	-1.02529667633069	0.951350104855857
ENSG00000143479	protein_coding	192.576923076923	369.0625	170.247347390484	162.876422991993	-0.938430322341857	0.9531409923319
ENSG00000162889	protein_coding	4885.58974358974	7013	2353.45239838887	2650.85659111667	-0.521499006390738	0.966512577951835
ENSG00000082512	protein_coding	276.094017094017	706.9375	188.190091227339	386.552707704051	-1.35642304737521	0.989049275650894
ENSG00000198570	protein_coding	17.1837606837607	2.625	24.4116255188931	2.41867732448956	2.7106564784382	0.989100717886088
ENSG00000117650	protein_coding	123.521367521368	914.8125	234.451056352347	525.772094954966	-2.88871544879814	0.999082678007382
ENSG00000143493	protein_coding	1177.32905982906	2314.8125	557.936078846798	754.139086972688	-0.975377734265787	0.995470260002567
ENSG00000143476	protein_coding	285.649572649573	1811.9375	486.707865358198	1016.48246213761	-2.66521491602361	0.999999999999999
ENSG00000066027	protein_coding	7125.00427350427	3088.4375	2966.4768593507	1643.07536726104	1.20601374397994	0.999999999993383
ENSG00000065600	protein_coding	1917.63247863248	2837.125	1035.43465276295	1199.41940815824	-0.565103466260428	0.951458641724225
ENSG00000162772	protein_coding	1117.30769230769	2135.25	2030.87074693493	1801.50142936385	-0.93437845342526	0.96661545351446
ENSG00000162769	protein_coding	666.358974358974	1157.5	258.729512644203	499.601841469785	-0.796640707163432	0.958113457424227
ENSG00000143494	protein_coding	99.0854700854701	297.4375	73.1473992684303	171.508976927351	-1.58584112846091	0.990184517432594
ENSG00000117707	protein_coding	1719.71367521368	2778.0625	961.233546304851	1802.05813701075	-0.691910674472868	0.952530305638027
ENSG00000143499	protein_coding	811.004273504274	1509.1875	708.556027254361	711.390958498443	-0.895990634331209	0.973213626150173
ENSG00000117724	protein_coding	1185.84188034188	8880.4375	2253.68916360165	6757.0569626009	-2.90471909919246	0.999999999999993
ENSG00000082482	protein_coding	673.491452991453	1518.3125	561.598807830535	1454.61498772012	-1.1727372154289	0.9757757827643
ENSG00000116141	protein_coding	1224.14102564103	1930.8125	571.246578848534	906.75746251869	-0.657438300384321	0.95204957499051
ENSG00000162817	protein_coding	1494.28632478632	394.75	2500.19203710181	239.265124913766	1.92044544263923	0.993803250345598
ENSG00000143507	protein_coding	379.67094017094	1070.0625	278.131978910507	930.593965791025	-1.49487357861682	0.989648646977969
ENSG00000143514	protein_coding	6534.73504273504	5005.0625	2303.73104315498	1930.51100208382	0.384740657094842	0.976852566385843
ENSG00000143771	protein_coding	1239.98717948718	2009.875	362.268869405734	741.207741909558	-0.69678057444023	0.966576502414553
ENSG00000143815	protein_coding	2612.45299145299	5046.1875	1107.77882389646	2015.59748689233	-0.949788735654841	0.997967932565049
ENSG00000143819	protein_coding	7526.47435897436	4501	3157.56768204922	1305.14862499768	0.741728653963964	0.998343753462425
ENSG00000163041	protein_coding	1208.44871794872	3052.1875	496.11811502317	2235.79200638909	-1.33668733978753	0.998351488244592
ENSG00000183814	protein_coding	283.910256410256	607.125	159.967796053402	271.390708512039	-1.09655861311329	0.976198705707599
ENSG00000203685	protein_coding	3926.05982905983	1795.8125	3198.77733828481	1532.50266856755	1.12844543135827	0.993431409591349
ENSG00000143772	protein_coding	13746.9487179487	10481.4375	5952.15356611471	11147.811085403	0.391274840544779	0.957585080520002
ENSG00000143761	protein_coding	16802.7051282051	20840.25	4274.41694171818	5542.59209516029	-0.310679067925371	0.953365005598974
ENSG00000168118	protein_coding	3589.73931623932	2578.1875	1075.13454811907	692.762606645788	0.477521892340476	0.979668259302772
ENSG00000177614	protein_coding	2128.97008547009	1406.75	2007.68614580205	755.564998307006	0.597789714977563	0.955523665590918
ENSG00000135744	protein_coding	40013.9444444444	18325.3125	20161.7407672339	10617.5211653113	1.12666505115137	1
ENSG00000119280	protein_coding	12243.6666666667	9813.1875	4625.67791946135	5780.21243229866	0.319241942189982	0.963490942521131
ENSG00000182118	protein_coding	635.209401709402	1383.5625	352.776180057483	1084.7850151835	-1.12308364560417	0.969694458875257
ENSG00000162946	protein_coding	1252.51709401709	2404.25	826.388965852344	1543.66734326624	-0.940756625861324	0.978338535964134
ENSG00000135750	protein_coding	935.350427350427	495.375	1227.8027956475	401.185223224053	0.91698590717631	0.953121420406296
ENSG00000168243	protein_coding	3983.49145299145	6538	2107.37468073217	3155.2696873643	-0.714815897640278	0.987839274855391
ENSG00000116962	protein_coding	3314	7602.5	4238.04838577519	7576.54552770148	-1.19790030869671	0.992101184933891
ENSG00000155816	protein_coding	5846.85042735043	2446	2145.74159750961	1353.52808122575	1.25723528126389	0.999999997168349
ENSG00000182901	protein_coding	632.730769230769	200	826.412480634159	194.449993571612	1.66159175475474	0.977639330665027
ENSG00000174371	protein_coding	111.025641025641	768.3125	221.086488486335	419.627568009221	-2.79080032468425	0.998803959936285
ENSG00000179456	protein_coding	5911.73504273504	4478.0625	2212.79537498532	1574.13779442377	0.400706947053098	0.97925224525753
ENSG00000121644	protein_coding	1553.49572649573	2731.0625	583.576770974603	981.450523035505	-0.813944057601983	0.989167853713353
ENSG00000162849	protein_coding	615.649572649573	1268.0625	431.310017979247	1184.11933344293	-1.0424445459419	0.954865988658618
ENSG00000197472	protein_coding	34.8418803418803	156.375	34.9430652537049	73.1946036262237	-2.16611549407005	0.99933493660266
ENSG00000135747	protein_coding	28.5641025641026	109.625	21.8340933606628	50.7922238142809	-1.94030173396695	0.999222570147303
ENSG00000130508	protein_coding	2763.38034188034	5603.9375	2077.57464154718	2713.70554700272	-1.02000672241366	0.997982687238368
ENSG00000186487	protein_coding	1374.20085470085	242	2526.21692560089	231.334678190135	2.50551393284127	0.994060906813062
ENSG00000171863	protein_coding	13425.1752136752	24359.3125	4327.83926493048	12126.8446114052	-0.859532499084133	0.999150072050736
ENSG00000176887	protein_coding	3336.24358974359	9570.6875	2516.91233033787	4832.17488257962	-1.5203979344973	0.999999999999493
ENSG00000151692	protein_coding	3508.88034188034	6549.625	1829.415036611	4394.38043983449	-0.900401556742346	0.989848316767577
ENSG00000143797	protein_coding	7479.58547008547	4995.4375	2568.30061280371	1828.66162238033	0.582347281329685	0.99129341605252
ENSG00000119203	protein_coding	1926.16239316239	3362	626.279448620347	821.62594895731	-0.803590383836299	0.993353955324198
ENSG00000134308	protein_coding	18715.7820512821	25518.4375	5678.76433163666	8077.53311326133	-0.447284661786404	0.98962216987744
ENSG00000205795	protein_coding	427.713675213675	169.9375	294.192937015606	187.088025182444	1.33164108873496	0.962648960575657
ENSG00000171848	protein_coding	466.457264957265	3332.875	917.750258399575	1785.70743684401	-2.83695039195434	0.999999999999989
ENSG00000284681	protein_coding	171.303418803419	1217	355.945488528387	693.347531905898	-2.82870331851348	0.999987497357199
ENSG00000115758	protein_coding	7084.74786324786	14029.1875	6932.25844517835	6708.36594329548	-0.985643042162312	0.998231040764804
ENSG00000115761	protein_coding	1249.03846153846	1920.6875	348.22530231921	441.599323482272	-0.620804906081781	0.963365902513416
ENSG00000143882	protein_coding	3169.29914529915	5799.0625	934.106819166309	2006.69889682035	-0.871655847224542	0.998454728589196
ENSG00000143870	protein_coding	7822.75641025641	13624.125	2575.8689163688	4697.7372407717	-0.800414629509804	0.999630401079068
ENSG00000134324	protein_coding	5439.49145299145	2705.625	2441.67808200627	793.769897388406	1.00750988240883	0.998818623357991
ENSG00000071575	protein_coding	4644.53846153846	13981.4375	2849.49677821757	15166.9903934773	-1.58990555395406	0.999389762862909
ENSG00000163029	protein_coding	1380.08974358974	2313.5625	566.178489559854	1075.709934183	-0.745353988579951	0.96642464707181
ENSG00000178295	protein_coding	350.551282051282	1123.875	261.533033098656	642.440438224951	-1.68078416832188	0.997011934649134
ENSG00000115884	protein_coding	176.931623931624	934.125	217.93373117642	650.504099397793	-2.40042368554215	0.999328608795045
ENSG00000163026	protein_coding	781.081196581197	1300.5625	284.468161680215	432.711754520258	-0.735591295967906	0.961773320230958
ENSG00000115128	protein_coding	2579.24786324786	3643.6875	718.842684634771	924.740015265552	-0.498448810645257	0.95602932192891
ENSG00000115129	protein_coding	655.628205128205	2261.9375	431.839625363021	1063.55501150622	-1.78660924088158	0.99999646163538
ENSG00000084676	protein_coding	8909.28632478632	6588.3125	3230.61563501225	2771.46605532764	0.435400882511593	0.979520351032073
ENSG00000138092	protein_coding	1996	3870.375	777.538213735983	1242.91109228832	-0.95536163495298	0.997013139263512
ENSG00000084710	protein_coding	4998.0641025641	2524.1875	2348.38557278151	1148.14762225944	0.98555032519302	0.998862667778683
ENSG00000084731	protein_coding	8456.42307692308	6535.5	5416.5216532603	3051.87367584789	0.371749942939131	0.969335728353501
ENSG00000138029	protein_coding	12655.6196581197	8371.1875	4965.96147139765	2182.09276364839	0.596273951164888	0.994618162027353
ENSG00000157856	protein_coding	37.3675213675214	9.5	169.87397996564	6.57267069006199	1.97578545264491	0.957694912892269
ENSG00000115163	protein_coding	84.8675213675214	626.25	116.084342823508	349.558864856836	-2.88345425033401	0.996762369155581
ENSG00000157851	protein_coding	4577.7094017094	7761.75	3091.59819235963	5533.82192822766	-0.761756083924043	0.979477680428276
ENSG00000084693	protein_coding	1924.39316239316	3451.9375	523.380829634199	1052.03127131912	-0.84300276517505	0.993024091656954
ENSG00000228474	protein_coding	3716.52991452991	5773	1176.61346858945	1838.10565528753	-0.635365004960158	0.988676654639221
ENSG00000138080	protein_coding	1405.00427350427	2847.25	997.444845024415	1458.15099812514	-1.0189946544695	0.98992140426356
ENSG00000138074	protein_coding	1529.5811965812	2413.5	538.320759547628	702.59319666504	-0.657990133553754	0.968041983289473
ENSG00000115207	protein_coding	3417.28632478632	4863.6875	1129.18484369411	1656.99900296691	-0.509199404025315	0.964286344087813
ENSG00000115234	protein_coding	7190.17094017094	9304.8125	1707.49971711821	2580.76828919219	-0.371951009113236	0.953196477243263
ENSG00000115241	protein_coding	6204.51282051282	9055.25	1760.42114847743	2184.64662283553	-0.54543653795044	0.991556563384488
ENSG00000115216	protein_coding	4699.28205128205	7086.4375	1447.838841399	1805.69742643482	-0.592620175798965	0.990832922769599
ENSG00000198522	protein_coding	2152.47863247863	3175.6875	725.771527893088	732.840930329814	-0.561070036513547	0.967071053883866
ENSG00000213639	protein_coding	16374.2264957265	20360.9375	6145.71135404128	5158.83059706041	-0.3143772338679	0.959847034742416
ENSG00000179270	protein_coding	32.7008547008547	11.625	25.8900829298814	8.51567182708838	1.49209762765468	0.954957653304406
ENSG00000213626	protein_coding	1130.18803418803	2790.0625	714.991730575835	1536.6945681668	-1.30373462021261	0.99768106329357
ENSG00000115875	protein_coding	4225.71367521367	6201.1875	1147.96714114614	1485.68207540061	-0.553349494842834	0.989642231917027
ENSG00000183023	protein_coding	2936.18376068376	1719.875	1518.31089667519	1004.70996644139	0.771638547796589	0.978898652733935
ENSG00000143924	protein_coding	1754.52564102564	3067	700.469573788352	1174.69513775561	-0.805747134846484	0.98948362931173
ENSG00000152527	protein_coding	661.884615384615	1374.5	596.767580025226	1139.99713449932	-1.05425526404298	0.966586122109298
ENSG00000138078	protein_coding	9880.88461538462	7177.4375	6619.53719706804	2852.591920079	0.461171346402509	0.985967453084538
ENSG00000171132	protein_coding	2679.46153846154	1489.625	2058.06231022369	565.256859017798	0.846993916859531	0.983974496945682
ENSG00000116016	protein_coding	10890.952991453	8349.9375	6191.6880662198	5308.10298152739	0.383292895731277	0.962843107977422
ENSG00000250565	protein_coding	421.440170940171	830.9375	164.263810406957	404.147080281424	-0.979412131092191	0.967270842562298
ENSG00000119729	protein_coding	3553.7905982906	5517.9375	1182.86574748092	1825.49425156586	-0.634770440557198	0.986336375687375
ENSG00000151665	protein_coding	1495.03846153846	2290.9375	438.329684914735	620.412601285091	-0.615755500581677	0.963401273084314
ENSG00000273269	protein_coding	250.764957264957	747.75	410.780248221562	693.786854876914	-1.57622025015656	0.985997312203141
ENSG00000095002	protein_coding	1647.3547008547	2834.1875	674.892786143819	1225.03046050564	-0.782783982118521	0.979757488107359
ENSG00000116062	protein_coding	5674.81623931624	8309.9375	1695.19647170323	2618.02336299099	-0.550263950242167	0.989114464512123
ENSG00000179915	protein_coding	9595.68376068376	5522.5625	5974.62636991457	4541.73825708102	0.797047771405521	0.990770805458857
ENSG00000270898	protein_coding	2517.4188034188	1799.0625	978.4259386449	505.75916122861	0.484699939295154	0.961975639126423
ENSG00000119737	protein_coding	1057.16239316239	423.3125	719.160185672781	273.240240752834	1.32040201371114	0.982049218347334
ENSG00000115306	protein_coding	47196.4658119658	34045.4375	16961.0033997742	15120.5041404875	0.471217358437336	0.995499049076309
ENSG00000143947	protein_coding	19944.2948717949	25487.875	6526.78041769692	8825.0401613817	-0.353834978581597	0.953955344930308
ENSG00000055813	protein_coding	994.683760683761	331.6875	717.379867164117	367.04109102388	1.58441327959611	0.980835694716297
ENSG00000115392	protein_coding	1201.2905982906	1885.3125	390.67271264971	562.921630868809	-0.650218488739513	0.961930340264888
ENSG00000119866	protein_coding	422.380341880342	905.875	633.521627888471	540.427963130456	-1.10076929781787	0.968145538263339
ENSG00000082898	protein_coding	9543.21367521368	12432.9375	3199.8122244506	4820.92405345351	-0.381620118306758	0.950747789784919
ENSG00000115484	protein_coding	7531.57264957265	10426.9375	1981.00235527605	1952.40417498529	-0.469292438385917	0.989830321870123
ENSG00000179833	protein_coding	1214.86752136752	2336.875	507.22626560541	1506.28584604649	-0.943781566397797	0.980242909950266
ENSG00000115902	protein_coding	14191.9658119658	6124.4375	7617.33682628033	2495.67268069486	1.21242518860335	1
ENSG00000198369	protein_coding	1701.60256410256	3324.25	1288.49135597178	2496.89125380609	-0.966134771598655	0.978870891249564
ENSG00000221823	protein_coding	5856.09401709402	4661	4278.87041064845	1115.91445311308	0.32929920278514	0.963372009477001
ENSG00000119865	protein_coding	4868.56837606838	3216.1875	1676.12576659194	1248.70787716743	0.598146087434704	0.976843186519392
ENSG00000169604	protein_coding	15034.9230769231	13473.75	6214.14911415405	5435.33337217384	0.158166050618524	0.951464290903449
ENSG00000116001	protein_coding	4708.18803418803	7427.375	2147.19056859934	3016.04710120162	-0.657680480791402	0.989115166478286
ENSG00000116005	protein_coding	5201.00854700855	4085.5625	2094.84530038489	1580.22065837865	0.348256686557235	0.958050550468132
ENSG00000143977	protein_coding	1462.96581196581	2837.5	478.750823244715	1053.34204637747	-0.955724336859955	0.993163539056329
ENSG00000035141	protein_coding	1189.57264957265	1942.25	334.860840130696	407.668901601941	-0.707285528931105	0.975795846462526
ENSG00000124374	protein_coding	2161.15811965812	1306	1748.28085165521	1109.84491409085	0.726649732972201	0.962892909151177
ENSG00000135638	protein_coding	203.833333333333	38.0625	412.857219497234	33.1088482634678	2.4209477698999	0.985604722487577
ENSG00000144040	protein_coding	10116.2264957265	6983.5625	3928.34863414616	3306.02518580344	0.534636157240623	0.984326276902284
ENSG00000135624	protein_coding	12265.4188034188	16383.25	3307.89575046644	4168.62117092291	-0.417625081960691	0.982163883221012
ENSG00000163013	protein_coding	2465.13675213675	1150.5625	2759.06650384417	608.702003583582	1.09932832685821	0.989198149667238
ENSG00000114956	protein_coding	1925.12393162393	3317.1875	613.36151605876	1205.87546171513	-0.785009237400571	0.988368850913835
ENSG00000005448	protein_coding	1153.28632478632	1745.8125	382.702911570623	404.135491924841	-0.598147888713506	0.952572965356787
ENSG00000115275	protein_coding	2166.38461538462	3088	616.114410897802	690.974384474562	-0.511383353866234	0.960307903958114
ENSG00000115307	protein_coding	5518.25641025641	7555.0625	1373.7259483543	1283.74028883052	-0.453231196033558	0.977288169025848
ENSG00000115318	protein_coding	1689.34188034188	2529.3125	581.488620407486	714.798873227054	-0.582283972041653	0.958680067013942
ENSG00000159399	protein_coding	1966.77777777778	3200.125	1183.79025815304	2426.05737428721	-0.702294299641693	0.952220632730496
ENSG00000115350	protein_coding	1236.04273504274	2447.0625	569.114965239397	960.580204442433	-0.985322325551279	0.99088287644586
ENSG00000066032	protein_coding	6096.07692307692	3837.125	3278.52075969329	2321.52521344625	0.667855343906958	0.984706760846107
ENSG00000034510	protein_coding	12964.3504273504	33289.3125	6777.41536922255	22771.2907165104	-1.36050915340365	0.997913936196119
ENSG00000042493	protein_coding	2094.95299145299	3524.625	1706.73760335552	3289.91638951509	-0.750551899426431	0.951346762176635
ENSG00000168883	protein_coding	2908.78632478632	4084.5625	845.313643486066	1138.16102954137	-0.489764236642869	0.961275647957742
ENSG00000168887	protein_coding	1764.17094017094	2630.625	622.788258792056	696.377184673172	-0.576415246285068	0.9655084974893
ENSG00000168874	protein_coding	3151.36324786325	2067.5625	2145.23504131975	1356.09822499454	0.60804511787907	0.957909805989984
ENSG00000115525	protein_coding	3677.73076923077	5452.875	1583.31481208144	2582.5347206443	-0.568201213797774	0.966393593156872
ENSG00000068654	protein_coding	3803.73931623932	5359.75	1380.95882765695	1760.2009923112	-0.494747332660223	0.966631616879142
ENSG00000132305	protein_coding	4086.4188034188	5420.0625	1173.83080895712	814.67788880023	-0.407472419080788	0.966632801324887
ENSG00000172071	protein_coding	1353.58974358974	2399.875	681.204590140334	1081.80447247489	-0.826168721476577	0.97901231342548
ENSG00000153574	protein_coding	596.901709401709	1116.4375	197.002633250916	321.475757250838	-0.903337198506147	0.978923883432894
ENSG00000229089	protein_coding	0.901709401709402	4.5	1.34378128367907	3.57770876399966	-2.31919053231853	0.989066068420942
ENSG00000115041	protein_coding	4531.40598290598	2150.375	2372.48438123237	1405.9985241813	1.07537048149699	0.993552149408088
ENSG00000198885	protein_coding	209.713675213675	633.4375	201.294947437058	325.85538075451	-1.59478133741361	0.995340669086766
ENSG00000121152	protein_coding	254.004273504273	1602.3125	481.948259095495	838.914673352819	-2.65723086990584	0.999999999999992
ENSG00000196843	protein_coding	1551.47435897436	2823.125	1290.36361835727	1636.46309154836	-0.863653154842383	0.973988844833542
ENSG00000170500	protein_coding	4895.86752136752	2423.625	3678.57674992936	2319.90214951694	1.01439802793785	0.99119014515602
ENSG00000115539	protein_coding	699.705128205128	1293.75	216.896176324205	353.141425871657	-0.886739892159369	0.979125073716716
ENSG00000158435	protein_coding	1513.66666666667	2177.1875	406.739880601968	407.817968992703	-0.524418122138145	0.952138375521432
ENSG00000115616	protein_coding	76.5555555555556	13.4375	64.5642966544183	13.7742210911059	2.51024232167252	0.989262465693317
ENSG00000170417	protein_coding	208.700854700855	392.875	95.4126583010515	145.494959821065	-0.912633858188187	0.957859176169483
ENSG00000254126	protein_coding	72.2350427350427	10.625	58.4746771299236	12.2848144742469	2.76523604731915	0.986393930008462
ENSG00000163006	protein_coding	275.910256410256	592.375	122.274880568168	250.069023804762	-1.10231166887605	0.978278215857051
ENSG00000186522	protein_coding	1600.76068376068	2905.4375	815.382741688409	1459.95680158695	-0.859997781821992	0.98450947509048
ENSG00000169679	protein_coding	300.645299145299	2029.1875	503.389590333291	1181.32576476601	-2.75476787244965	0.999999999999994
ENSG00000153208	protein_coding	3232.01282051282	2036.125	1727.34225003673	1166.37854775655	0.666606788077698	0.982445505749748
ENSG00000114999	protein_coding	2806.79914529915	5159.8125	1106.00836161619	2261.37106548955	-0.878392812976507	0.998649578356044
ENSG00000144136	protein_coding	2084.23931623932	3594.6875	855.195875458008	1373.09935152802	-0.786345417032706	0.989638689657578
ENSG00000144130	protein_coding	5.20940170940171	44.4375	8.0945961193744	35.541466392558	-3.09258805858261	0.999566153958213
ENSG00000169607	protein_coding	191.794871794872	1357.5	374.741353743283	788.762828738779	-2.82331614677897	0.999999999700541
ENSG00000115091	protein_coding	6906.45726495726	10460.5625	2579.89728151034	4155.55706604622	-0.59894267140048	0.989677988676381
ENSG00000163064	protein_coding	29.2350427350427	473.375	109.197778449191	370.530767953216	-4.0172129107836	0.996993191450768
ENSG00000155368	protein_coding	17009.2735042735	26257.875	7425.00568011682	10232.8399178006	-0.626428644086011	0.998669743814585
ENSG00000163075	protein_coding	196.401709401709	55.1875	156.278834102644	56.2046483842751	1.83139404847254	0.978868203513053
ENSG00000115112	protein_coding	236.025641025641	112.125	322.557097092562	60.3609973409983	1.07383561245576	0.950432634764768
ENSG00000186684	protein_coding	245.863247863248	493.6875	200.74517427678	304.388067823516	-1.00574202292131	0.954233029523167
ENSG00000144231	protein_coding	2339.84615384615	3781.3125	664.95617481696	712.970005797345	-0.692473408331035	0.992450869602723
ENSG00000136731	protein_coding	3256.47435897436	4990.3125	1254.9948418172	1588.57897584602	-0.61581929473284	0.988057054442388
ENSG00000136699	protein_coding	3812.32478632479	5436.1875	1009.18119896497	910.562992054915	-0.511924183964786	0.98495342462906
ENSG00000136002	protein_coding	10396.4957264957	7803.3125	4900.16982822792	8371.90268074309	0.413938749239408	0.956885825801795
ENSG00000150551	protein_coding	4636.28205128205	3494.9375	2936.06631190728	2041.97353782234	0.407701680217781	0.957199575502357
ENSG00000153086	protein_coding	11.4102564102564	25.5	7.69889780434724	14.7603071332092	-1.16016603497998	0.954602343493911
ENSG00000076003	protein_coding	1476.24786324786	4220.0625	944.213448862376	2107.04976902936	-1.51532939426629	0.998945533985418
ENSG00000168702	protein_coding	4993.28205128205	3178.5625	2648.34202031881	2296.7372210377	0.651613944870126	0.980290435945621
ENSG00000121989	protein_coding	1005.5	1548.25	371.804984302163	474.432924658481	-0.622725364412175	0.95188835143229
ENSG00000115963	protein_coding	1262.2905982906	2478.5625	1676.68008654457	2110.06056686374	-0.973459559930684	0.978938309269613
ENSG00000157827	protein_coding	13581.0811965812	10312.8125	5453.34350621821	4595.83910682623	0.397160501091744	0.989086797759613
ENSG00000144278	protein_coding	9372.25641025641	4531.25	4810.27619178647	2684.03980348032	1.04848733460279	0.99999998683707
ENSG00000162989	protein_coding	689.769230769231	176.0625	980.7817927846	166.849420636293	1.97002611588323	0.984372120551226
ENSG00000007001	protein_coding	116.649572649573	32.6875	64.207190943969	24.5186153768927	1.83537007548794	0.982633122848487
ENSG00000115183	protein_coding	3857.81196581197	6830.4375	1767.34365271981	4294.62243538358	-0.824195161818761	0.989677092864597
ENSG00000153250	protein_coding	1099.80769230769	2026.875	689.407945116939	746.097926995288	-0.882005836393611	0.988038790833273
ENSG00000115233	protein_coding	3086.7264957265	4402.5625	868.218200298346	1255.4450455914	-0.512265828756627	0.966616990416608
ENSG00000136535	protein_coding	564.290598290598	81.625	1128.28210455758	82.1753207072131	2.78935532110575	0.996679520851172
ENSG00000144290	protein_coding	1236.39743589744	305	2209.52140938579	272.942729035476	2.01926141959091	0.991388586567872
ENSG00000136531	protein_coding	2341.9188034188	1455.1875	3270.57411286055	1028.85588357489	0.686486001614248	0.959557644689857
ENSG00000178662	protein_coding	1955.66239316239	989.25	1305.72161872977	835.66520409392	0.983250273410527	0.978920796133713
ENSG00000152253	protein_coding	152.299145299145	751.5	212.885359342634	447.225521036833	-2.30286525867983	0.999448719935281
ENSG00000071967	protein_coding	4506.9188034188	3256.375	2791.03969848675	1393.2448875437	0.468874610619713	0.963981909690378
ENSG00000091409	protein_coding	3971.85897435897	2861.5625	1860.45459665284	1640.3151310546	0.473011281706384	0.962694013983524
ENSG00000152256	protein_coding	416.611111111111	793.4375	262.670403396004	604.286242189908	-0.929415267870456	0.951235622531802
ENSG00000091436	protein_coding	1148.04700854701	2311.75	938.919986085067	1414.76210014264	-1.00980367205631	0.989142342953991
ENSG00000144354	protein_coding	492.752136752137	1809.0625	602.681111360828	1252.8311654675	-1.87630821900979	0.999408133389015
ENSG00000128656	protein_coding	8077.37179487179	3096	12690.4065527827	1915.19757031313	1.3834804755409	0.997758042728975
ENSG00000154518	protein_coding	5479.72222222222	7215.5	1964.17713000758	1999.67007278701	-0.396996608097044	0.953009958741313
ENSG00000128709	protein_coding	62.1324786324786	801.5	172.131286519854	500.547034087041	-3.6892830068357	0.999999999999998
ENSG00000175879	protein_coding	299.41452991453	1156.875	443.562009883635	548.495745957371	-1.95001685113864	0.999148222904135
ENSG00000128652	protein_coding	106.282051282051	722.75	196.81743991578	431.300127521428	-2.76559872595619	0.999995529337581
ENSG00000278500	protein_coding	131.628205128205	916.3125	240.960351963189	643.403421268492	-2.79937103909391	0.999993636528155
ENSG00000170166	protein_coding	50.1709401709402	324.6875	89.3515303502761	277.9181459231	-2.69412796537756	0.998857498263612
ENSG00000170144	protein_coding	13968.1666666667	21228.6875	4251.22639538367	8496.54593128879	-0.603872498641044	0.998524283891331
ENSG00000079150	protein_coding	367.581196581197	705.625	147.454320522059	212.010023347954	-0.940838707661565	0.970150039303894
ENSG00000170035	protein_coding	3408.97008547009	5848.625	1079.59088338876	1922.56637076591	-0.778761550312159	0.997891645212249
ENSG00000115232	protein_coding	139.384615384615	323.0625	151.905089306276	215.665626607487	-1.21274196504096	0.966525939317129
ENSG00000188452	protein_coding	148.42735042735	368.4375	129.449698003206	152.528016552151	-1.31166294894887	0.987512204648413
ENSG00000162992	protein_coding	237.012820512821	719.75	229.749602095967	507.825101125706	-1.60253078420099	0.99259475746821
ENSG00000138434	protein_coding	6613.79914529915	12647.5	2305.89212396878	8307.49500952804	-0.935301101095122	0.994676365350179
ENSG00000115252	protein_coding	934.482905982906	290.4375	1169.52398598053	293.003292074793	1.68594053399447	0.98462510148485
ENSG00000144369	protein_coding	9445.33760683761	6523.4375	4100.4077429037	2710.55123468149	0.53396997674886	0.996896296775059
ENSG00000003436	protein_coding	1077.64957264957	3501.0625	1603.23746399092	1906.08623340254	-1.69990469414839	0.999880869629194
ENSG00000168542	protein_coding	1235.47863247863	3980.9375	2463.58063009935	3570.12714000963	-1.6880381619884	0.999513237047513
ENSG00000204262	protein_coding	774.688034188034	4106.4375	792.718948584041	4164.10435297916	-2.40619997929062	0.999998520417494
ENSG00000187699	protein_coding	2848.17948717949	1828.625	1485.00008881597	1795.76356554345	0.639280816339249	0.95796324657067
ENSG00000151689	protein_coding	2652.90170940171	1820	826.521109714648	520.274542909799	0.543632773960726	0.969044145967808
ENSG00000151690	protein_coding	3679.40170940171	2186.5	1920.87591590111	1176.61044247165	0.750847846925162	0.986182087818336
ENSG00000115415	protein_coding	7519.03846153846	11545.6875	8559.2829531646	9593.31690792258	-0.618733996214557	0.961402582406402
ENSG00000138378	protein_coding	126.029914529915	37.25	288.565765152449	23.1012265186649	1.75845388257429	0.974189809935643
ENSG00000128641	protein_coding	818.611111111111	2244.4375	592.711683672467	1955.17289836475	-1.45510376872409	0.994714072850279
ENSG00000168497	protein_coding	2069.80341880342	1037.5625	1931.47613828853	883.897578436929	0.996295509960795	0.978431386029051
ENSG00000118997	protein_coding	733.410256410256	336.9375	550.710826712444	328.335898890146	1.12213943717099	0.963037345894288
ENSG00000081320	protein_coding	3181.74358974359	1967.1875	1817.41941585129	1341.99742765526	0.693683103657363	0.963138489703582
ENSG00000144395	protein_coding	70.042735042735	310.3125	71.8965510000746	228.673484470762	-2.14741448801232	0.998837287963404
ENSG00000187944	protein_coding	16.3931623931624	44.1875	14.3938811898466	31.8626610104471	-1.43054411937467	0.963547892016943
ENSG00000197121	protein_coding	2607.89316239316	4550.625	1252.15734234798	2798.25924162386	-0.803179936232075	0.982059340890842
ENSG00000163535	protein_coding	274.222222222222	1202.4375	255.265749300324	782.193920435762	-2.13254451485184	0.999141800421607
ENSG00000082153	protein_coding	4756.96581196581	7225.6875	1576.12858907459	2398.83504278639	-0.603093204979178	0.989638907587536
ENSG00000116030	protein_coding	3845.74358974359	5160.0625	1020.74811539747	1486.29492222551	-0.424125964091899	0.951634205137741
ENSG00000055044	protein_coding	2307.44444444444	3262.6875	740.644093249922	1021.94557707346	-0.499764899797048	0.952120302830826
ENSG00000204217	protein_coding	7706.94017094017	5941.875	3181.16012333719	3125.65478740055	0.3752399360175	0.963356782271622
ENSG00000116117	protein_coding	2492.84188034188	997.5	1121.31747915297	686.709448505455	1.32140262989114	0.996969481907006
ENSG00000114948	protein_coding	2477.47435897436	3692.0625	1924.61669150274	1900.68890909761	-0.575556849350372	0.95617638496171
ENSG00000138413	protein_coding	4298.00854700855	6125.875	1964.69795206416	3121.78681473714	-0.511247576978656	0.954500084267841
ENSG00000144406	protein_coding	2920.96581196581	1483.5	2143.73808306501	908.274481273879	0.977440545626205	0.992086441372575
ENSG00000178568	protein_coding	3402.00854700855	1524.5	1937.39586953504	1415.96294678451	1.15805061520136	0.988852794646958
ENSG00000138376	protein_coding	735.435897435897	1359.375	415.826296365155	620.797108562854	-0.886271992942789	0.967040114131649
ENSG00000115414	protein_coding	22838.0769230769	39340.125	62427.4135066934	29743.3505395184	-0.784560367777645	0.98810489669345
ENSG00000079246	protein_coding	13280.0726495727	18595.625	4662.00387378249	7321.1294108218	-0.485700198754834	0.984143089225067
ENSG00000197756	protein_coding	30371.764957265	40233.375	11560.1406599386	17841.8571786497	-0.405662015834677	0.964207676099859
ENSG00000115461	protein_coding	18871.5256410256	28690.4375	16284.3755972945	26998.5426124418	-0.604358907672732	0.951538955431198
ENSG00000231672	protein_coding	45.7735042735043	155.0625	41.9648839365094	169.191989073557	-1.76026518070728	0.976687286519803
ENSG00000163466	protein_coding	8431.93162393162	10932.875	2572.04123518196	2959.37418778588	-0.37473776096426	0.965653898157037
ENSG00000018280	protein_coding	1339.74786324786	3090.125	1875.03017901198	3408.76329235888	-1.20570368328975	0.983610973936814
ENSG00000171450	protein_coding	1021.61111111111	328.5625	1465.24211714319	329.135831889105	1.63660638617705	0.981575221320379
ENSG00000144567	protein_coding	11000.3461538462	8995	3253.41864896209	2615.05793434868	0.290353735940521	0.978864218337912
ENSG00000127824	protein_coding	2974.23076923077	749.0625	3761.60032235532	366.436619121688	1.98935858591961	0.99999996464655
ENSG00000135924	protein_coding	11594.0811965812	8591.9375	3594.53959843389	3353.85597919271	0.432333090422637	0.978498932884532
ENSG00000054356	protein_coding	3673.01282051282	1487.75	5363.44133367273	1199.17529994576	1.303831813949	0.99137855116257
ENSG00000072182	protein_coding	4991.77777777778	1728.625	4079.44060818726	1981.67443928949	1.52992877897505	0.998729618723725
ENSG00000123983	protein_coding	6021.69230769231	4453.375	2525.20761382148	2524.77750504871	0.435269891918707	0.978808992614067
ENSG00000135919	protein_coding	16317.4957264957	10594.0625	6692.33479485444	5804.13716204513	0.623163736467254	0.995663399365327
ENSG00000135905	protein_coding	6321.58547008547	5148	2733.87766772867	2575.55858019188	0.296274381895845	0.955281162096862
ENSG00000153820	protein_coding	2038.75641025641	234.0625	1751.77617663542	320.839205573966	3.12272369438095	0.999999999996944
ENSG00000153823	protein_coding	5184.65811965812	3295.5625	2672.94763323155	1279.21918730398	0.653724128451742	0.989779299056142
ENSG00000153832	protein_coding	668.696581196581	363.5	277.598974788655	166.742516073936	0.879396377215605	0.957507083088356
ENSG00000187514	protein_coding	14142.4017094017	20687.3125	4627.87174003654	9666.13625477281	-0.548719091881198	0.983534701430242
ENSG00000115468	protein_coding	8805.70512820513	3326.5625	4307.91900741878	2334.42609560323	1.40440639478496	0.999999999999999
ENSG00000182600	protein_coding	1211.16239316239	538.875	1592.30319032216	282.230136590691	1.16836975264211	0.98142090774031
ENSG00000066248	protein_coding	2439.46153846154	1159.5	3972.106431455	1042.84444349737	1.07305991734511	0.982831027342254
ENSG00000123485	protein_coding	174.636752136752	1485.5625	327.9625627903	1093.41300332186	-3.08858019312955	0.999999999999997
ENSG00000188042	protein_coding	1864.67094017094	6782.75	2591.9942540722	5652.45796092284	-1.86294925913383	0.999998328682434
ENSG00000130147	protein_coding	3643.76068376068	5956	1935.71560954152	3896.86643343084	-0.708915545518108	0.967512009926963
ENSG00000132321	protein_coding	340.34188034188	128.0625	356.081503482882	65.6236428431095	1.41013661201321	0.978818789438279
ENSG00000163359	protein_coding	293.470085470085	643.875	595.657001175826	575.583978813402	-1.13356718355017	0.963193753204798
ENSG00000132329	protein_coding	5877.16666666667	3816.8125	2480.62138527457	1479.36320619155	0.622752495091572	0.982541972544257
ENSG00000178752	protein_coding	139.910256410256	531.0625	129.038722527472	412.964803786796	-1.92437993365668	0.994306923705552
ENSG00000068024	protein_coding	4329.81196581197	2959.0625	1905.55792661931	1294.89754903622	0.549164204431742	0.980265830226224
ENSG00000063660	protein_coding	9549.61538461538	23643.6875	3315.08665167119	15255.8056652487	-1.30794052345314	0.99998255240125
ENSG00000130294	protein_coding	41897.8974358974	20223.0625	20891.6600033982	14905.7249604249	1.05087635713667	0.999999999999999
ENSG00000115687	protein_coding	363.739316239316	750.5	207.585290380516	455.70721594755	-1.04494719807911	0.965276407487433
ENSG00000168393	protein_coding	1145.11538461538	2521.125	462.017575258923	813.087848882272	-1.13857467517763	0.999137415463032
ENSG00000134121	protein_coding	4613.13247863248	2528.5	4340.59805954927	2893.09280874292	0.867464945441021	0.979304197513514
ENSG00000150995	protein_coding	1952.2905982906	869.8125	2991.30688725362	599.00319629086	1.16639146701081	0.977634246428221
ENSG00000134107	protein_coding	2835.75213675214	1791.5	2263.81257434809	1186.80034827542	0.662563393575341	0.977241515348913
ENSG00000134108	protein_coding	6973.83333333333	5104.0625	2391.84875655818	1469.66855532123	0.450305890534735	0.984391369528974
ENSG00000070950	protein_coding	628.948717948718	1254.5625	308.520610844634	692.656236888112	-0.9961700497287	0.975274018264576
ENSG00000196220	protein_coding	5178.34188034188	2807.625	2108.80039597967	1338.70877465315	0.883139961670069	0.991733307385696
ENSG00000241553	protein_coding	7540.58547008547	9855.6875	2126.57961364688	3086.2944063229	-0.386279970063079	0.951847200905141
ENSG00000144554	protein_coding	408.17094017094	1606.6875	505.366331933906	931.922008092237	-1.97684397464186	0.999997744559891
ENSG00000163705	protein_coding	17.1452991452991	86.5625	22.3657712719289	68.7361804292325	-2.33592908990777	0.99870726901795
ENSG00000157087	protein_coding	5746.04700854701	3833.6875	6287.27986192426	2542.05813515348	0.583837053985794	0.978925551919808
ENSG00000132164	protein_coding	1806.10256410256	628.25	1767.8796585994	690.409492016634	1.52346915101364	0.991998406875479
ENSG00000157103	protein_coding	10599.5213675214	3556.5625	5098.86025907767	2057.46643451762	1.57544369828482	1
ENSG00000144560	protein_coding	6859.98717948718	9319.5625	1927.43978932309	2968.33935545899	-0.442056350040183	0.966414808755173
ENSG00000157152	protein_coding	4693.02136752137	1579.6875	7423.67735387773	1329.47697579412	1.57087784201597	0.994515905626113
ENSG00000144713	protein_coding	28228.8846153846	40290.5	10682.951305719	18567.7284124903	-0.513267583364744	0.984640371019985
ENSG00000144711	protein_coding	4393.61111111111	2719.9375	4161.60756204581	1388.78937537939	0.691833678136245	0.985234214621481
ENSG00000163517	protein_coding	3477.82051282051	2123.3125	1567.20694731575	805.676586789017	0.711866761856217	0.981444183847611
ENSG00000154764	protein_coding	402.700854700855	159.875	273.477753760414	155.307383383191	1.33276417518663	0.95291652586217
ENSG00000131381	protein_coding	6265.38461538462	5119.375	2115.0904498609	1529.16438510275	0.291435386256062	0.964671022629335
ENSG00000206560	protein_coding	4617.06837606838	3274.75	2135.77446417646	1234.2419265822	0.495592324956885	0.978605358910057
ENSG00000131386	protein_coding	10858.3461538462	6960.0625	9669.21480294105	6568.3220837466	0.64163221510762	0.98222586386026
ENSG00000131374	protein_coding	7914.91452991453	5664.3125	3014.14175877973	1989.40579801273	0.482672910272345	0.990899930208089
ENSG00000114166	protein_coding	7400.44871794872	4702.6875	2823.64032369854	1939.19298399274	0.654127283269976	0.99355234162214
ENSG00000129810	protein_coding	93.0213675213675	594.125	174.38075470114	298.154518105406	-2.67513244211584	0.99999988524938
ENSG00000174738	protein_coding	4064.09401709402	2529.75	1662.80631491111	894.806757536695	0.683938958137801	0.989211469468641
ENSG00000151090	protein_coding	1606.72222222222	915.75	1517.68212551124	610.398612929835	0.81109482954579	0.96302437269485
ENSG00000144642	protein_coding	1276.82051282051	737.25	529.48387883534	342.723892757226	0.792329912145041	0.957579319214612
ENSG00000091317	protein_coding	2440.1452991453	3797	1196.37202838402	1417.9504927888	-0.637892942924892	0.976282093307739
ENSG00000206557	protein_coding	57.1495726495726	282.625	94.7438327334202	273.290535267262	-2.30607447150223	0.996057449283718
ENSG00000173705	protein_coding	1584.7905982906	2895.25	2034.9667655956	2812.80070392483	-0.869395701267018	0.952308989692152
ENSG00000163539	protein_coding	16471.6709401709	13964.625	6009.48574623265	6584.13278394859	0.238210081561894	0.977266910556679
ENSG00000172995	protein_coding	3469.42307692308	1368.6875	1989.50488278034	1072.93427687813	1.34190269329556	0.993523546966202
ENSG00000076242	protein_coding	1859.84615384615	2753.375	527.122150585141	880.163838914854	-0.566017826527091	0.959674541355853
ENSG00000187091	protein_coding	2820.78205128205	1779.375	1189.70538763848	997.856293928807	0.664724611922038	0.962641371332281
ENSG00000172936	protein_coding	1050.26068376068	1669.375	835.392537319416	710.993377840703	-0.668560609168152	0.953388481547503
ENSG00000183873	protein_coding	45.8547008547009	121.375	74.0730140845866	121.876371787152	-1.40432974935871	0.952464414644193
ENSG00000114745	protein_coding	5108.33760683761	3166.75	1769.43848944683	892.761147601455	0.68985089712259	0.993553743304464
ENSG00000168329	protein_coding	6867.54273504274	3501.9375	5655.19746662996	3421.31727981587	0.971640647025045	0.989666194634669
ENSG00000168028	protein_coding	25989.0128205128	40251.125	9505.88858450123	25616.1561281808	-0.631127271627633	0.982468899145944
ENSG00000170011	protein_coding	1059.26923076923	485.8125	899.32629538605	418.52203745243	1.12459780446977	0.978528096357501
ENSG00000182606	protein_coding	6685.55128205128	5384.3125	2140.74166270888	1943.01215363329	0.312284383095535	0.976643804903237
ENSG00000114853	protein_coding	7136.51282051282	4394.125	2394.21708731859	1825.44156758486	0.699643378371245	0.994631347948622
ENSG00000273291	protein_coding	184.589743589744	372.75	138.94421975515	212.754475080236	-1.01388595815606	0.953121252963214
ENSG00000144649	protein_coding	656.773504273504	1590.4375	418.20026721772	1623.20436046523	-1.27595584705441	0.978744886885346
ENSG00000163808	protein_coding	423.662393162393	1912	540.083503037702	1028.09163015755	-2.17409554616237	0.999536910216506
ENSG00000163815	protein_coding	907.008547008547	344	709.193115775327	208.197662490881	1.39870758083056	0.979423264499108
ENSG00000249992	protein_coding	441.346153846154	1888.375	390.452356572968	2352.15327944418	-2.09716275810619	0.998039417376479
ENSG00000144791	protein_coding	1410.86752136752	4349.5625	994.642142158565	2419.71290221932	-1.62428776792553	0.99944044327845
ENSG00000163827	protein_coding	229.448717948718	68.5625	400.903324879748	45.3298558715261	1.74268012504438	0.978897743087535
ENSG00000178038	protein_coding	184.324786324786	79.5625	158.995037526675	51.3990515476696	1.21208957042562	0.956362064751212
ENSG00000181585	protein_coding	468.615384615385	129.875	378.845090385343	146.417155187954	1.85128056944199	0.971328887213163
ENSG00000173473	protein_coding	4920.65811965812	8178.625	2104.36459439316	3255.26883426444	-0.733007032429586	0.994439305002571
ENSG00000047849	protein_coding	44980.9145299145	28329.6875	16327.6430304036	10742.7724399167	0.666998305904245	0.999163855988845
ENSG00000164045	protein_coding	259.611111111111	1209.625	277.511810916043	633.119880696644	-2.22013582620893	0.999932598359566
ENSG00000229453	protein_coding	29.6452991452991	106.6875	30.1207555255415	91.0763187295871	-1.84751589336705	0.987070956384439
ENSG00000164050	protein_coding	18046.5512820513	12959.5	6530.5786754632	4718.63402550639	0.477713105053579	0.995136397365691
ENSG00000164054	protein_coding	6278.15811965812	10210.1875	2715.96568963074	4239.93137080857	-0.701596090386683	0.992052269033273
ENSG00000213672	protein_coding	2852.56837606838	2047.9375	1089.84970300174	554.659591551431	0.478089781223307	0.958668063522969
ENSG00000068745	protein_coding	4307.35897435897	5938.6875	1212.53418136175	1945.44797647397	-0.463340556008335	0.957162154426488
ENSG00000178467	protein_coding	3519.15384615385	2636.25	1233.15088666269	744.414803721688	0.416741395461508	0.957820311026528
ENSG00000164061	protein_coding	4268.67094017094	1854.625	5137.99549667698	1051.54609187298	1.20265944614972	0.994333272095926
ENSG00000183763	protein_coding	206.794871794872	654.5625	149.863888944736	278.73905808121	-1.66233054309315	0.997711646704181
ENSG00000164076	protein_coding	2054.38034188034	798.3125	3364.32300401136	546.766460657564	1.36367779653162	0.986198961342818
ENSG00000001617	protein_coding	170.576923076923	384.5625	133.020394631488	317.393965233535	-1.17279560615367	0.9584297925166
ENSG00000188338	protein_coding	2630.63247863248	1624.75	912.455519271359	596.77505533213	0.69519195803114	0.982514339013294
ENSG00000068001	protein_coding	2222.76495726496	3923.8125	933.89180630906	1895.1323689477	-0.819900702849629	0.988541251436619
ENSG00000088538	protein_coding	3161.88461538462	2066.3125	2301.58622842742	1755.83882019393	0.613726263771416	0.964098644766086
ENSG00000145050	protein_coding	1392.36752136752	2862.625	561.665527496143	1762.81312584932	-1.03979862463268	0.990283744802592
ENSG00000259956	protein_coding	4414.26068376068	6324	1407.35784636246	1982.67590224256	-0.518665537339368	0.97870343235278
ENSG00000162244	protein_coding	17650.0256410256	24823.625	6474.25848334857	11015.3671258232	-0.492043528591123	0.976397418581147
ENSG00000164087	protein_coding	206.692307692308	887.875	190.964705254717	376.57719438826	-2.10287188211099	0.999423285709594
ENSG00000010319	protein_coding	955.123931623932	377.6875	933.284217656639	382.666733812422	1.33849490453652	0.978914557338815
ENSG00000010322	protein_coding	10160.7692307692	8966.6875	3276.53823229925	3260.09901114981	0.180362602811402	0.957570730418986
ENSG00000168268	protein_coding	3001.54700854701	7364	1299.86182491645	3820.93709273873	-1.29478336386491	0.999078617130024
ENSG00000163935	protein_coding	594.021367521368	965.5	237.308069212034	324.688363409182	-0.700761432084781	0.951058766397392
ENSG00000157388	protein_coding	1150.14957264957	618.0625	548.763447105987	557.638529126769	0.895996850973897	0.959301407486107
ENSG00000016391	protein_coding	3153.97008547009	1438.0625	1448.04699137495	980.632004967545	1.13304259815589	0.994928422635476
ENSG00000168374	protein_coding	6997.88461538462	9396.5625	2885.47533433994	3285.29266009894	-0.425214202104816	0.962099416942571
ENSG00000136068	protein_coding	5848.23076923077	4842.875	2578.05073712085	2048.15594702487	0.272136474823957	0.957564781066423
ENSG00000163686	protein_coding	3186.46153846154	2113.4375	1185.34689903275	1071.40586575147	0.592363798448739	0.962535935594179
ENSG00000168306	protein_coding	456.897435897436	186.375	210.574133811128	146.067507224114	1.29366199367425	0.957839285542069
ENSG00000168309	protein_coding	57028.3333333333	25786.25	35456.1652037102	14179.9875246772	1.14507688769695	1
ENSG00000163689	protein_coding	41.9059829059829	158.375	38.6906922091351	148.452405391986	-1.91811648243853	0.989232374075864
ENSG00000114405	protein_coding	825.269230769231	344.125	560.01259963777	294.871921348914	1.26193214730271	0.962716484332301
ENSG00000163637	protein_coding	3298.61538461538	1806.3125	1283.56122987385	764.882711597013	0.868813063860089	0.990358666850019
ENSG00000144741	protein_coding	9958.86752136752	6562.75	3743.83011225305	4142.60094626552	0.601681218252642	0.98705458793167
ENSG00000144749	protein_coding	50587.8803418803	28937.625	20337.310426101	20364.3567796776	0.805845270446354	0.999976238116473
ENSG00000183662	protein_coding	258.316239316239	80.3125	398.5380935492	83.8059017412656	1.68544188850892	0.967640961561186
ENSG00000175161	protein_coding	13231.5683760684	6518.9375	7063.48417759	3654.04939701605	1.02127532991824	0.999999999999999
ENSG00000044524	protein_coding	336.74358974359	811.1875	271.179941332411	1038.74072599149	-1.26838493850936	0.960553427217531
ENSG00000184500	protein_coding	1618.59401709402	2781.4375	1758.09375702914	2074.57381868341	-0.781089520160244	0.959463707686912
ENSG00000080822	protein_coding	13588.0341880342	10964.1875	9789.74052748042	6534.7363651872	0.309537848009108	0.968618940136861
ENSG00000064225	protein_coding	2140.57264957265	1223.4375	1203.6692815448	504.659881339238	0.807056398045686	0.983110582655944
ENSG00000057019	protein_coding	1463.60256410256	2233.375	807.271842994199	973.778405661849	-0.609701662284151	0.95107573995304
ENSG00000168386	protein_coding	876.542735042735	2004.375	1143.74809284327	1642.47751379839	-1.19325611357202	0.986852214642866
ENSG00000181458	protein_coding	412.32905982906	1406.25	304.280560495161	521.878466056354	-1.76998504919097	0.999985742931501
ENSG00000154175	protein_coding	3009.52564102564	1417.8125	2904.74468184756	1950.51628101382	1.08586935391366	0.97186409890382
ENSG00000144821	protein_coding	359.273504273504	132.375	267.657590623858	115.576742181692	1.44045185907486	0.96639903402624
ENSG00000163507	protein_coding	240.162393162393	791.5625	192.69547044684	486.730859065528	-1.72069300856172	0.998851323730543
ENSG00000172139	protein_coding	2.3974358974359	9.0625	4.96167218002696	8.19323908272343	-1.91841684898955	0.977807334890836
ENSG00000091986	protein_coding	11440.5256410256	8232.1875	7231.62607585987	6346.70802037035	0.474805591839875	0.9627172860424
ENSG00000072858	protein_coding	854.42735042735	138.125	757.820947928987	74.9514287166473	2.62898336427978	0.99873027567463
ENSG00000114573	protein_coding	7094.7094017094	5465.875	3902.80562571339	1952.07666772252	0.376291125905084	0.982541716910638
ENSG00000181722	protein_coding	17920.6025641026	12254.5	8349.79839031838	8416.88319193433	0.548307526013798	0.989156057601429
ENSG00000172020	protein_coding	10292.2564102564	28708.5	11576.0230987916	23747.7389407918	-1.47991864826787	0.999568950828622
ENSG00000185565	protein_coding	16031.8376068376	12868	6513.07109308996	4812.56620387363	0.317151958957351	0.979170611368769
ENSG00000183833	protein_coding	362.286324786325	128.8125	283.171824998763	147.933867544476	1.49185774967749	0.962570595824915
ENSG00000175697	protein_coding	50.0769230769231	260.25	57.9400539474733	213.350259745174	-2.37768033827487	0.997037098944655
ENSG00000163430	protein_coding	3416.97008547009	6447.0625	2728.15552838985	3170.60043669439	-0.915924352059503	0.995259041203365
ENSG00000145087	protein_coding	733.055555555556	331.4375	1025.39918800163	299.801482929399	1.14518569563057	0.957569159091671
ENSG00000051341	protein_coding	90.9529914529915	523.1875	172.386934804938	328.632564576306	-2.5241350782121	0.999139599877898
ENSG00000163833	protein_coding	25.9401709401709	3.4375	50.0390046315872	1.96532440070335	2.91575636803498	0.996806846472797
ENSG00000173230	protein_coding	7335.64957264957	6112.0625	2388.34314080257	2663.27063260571	0.263265426386064	0.958433226034784
ENSG00000145088	protein_coding	267.440170940171	122.25	160.908894629185	43.2226792320883	1.12938171702049	0.96258504790158
ENSG00000163406	protein_coding	8336.11538461538	2138.25	5530.47625400122	1287.49418121662	1.96294470686848	1
ENSG00000163840	protein_coding	1849.78632478632	3017.6875	1710.76896511511	2480.07636223161	-0.706084784029146	0.950863061223626
ENSG00000065485	protein_coding	412.867521367521	793.0625	240.272081942976	355.750936986351	-0.94175563497808	0.966719780993103
ENSG00000175455	protein_coding	2407.59829059829	3965.4375	1214.04981874736	1977.36767677806	-0.719885347275004	0.973944500438662
ENSG00000160145	protein_coding	3382.14957264957	1926.75	3059.57374921544	759.899072245782	0.811771072143483	0.985325712544697
ENSG00000082781	protein_coding	4391.05555555556	2432	2150.68764557563	1127.22556157438	0.852424558750017	0.996794243779362
ENSG00000144909	protein_coding	5925.13675213675	2979.3125	3196.56094280195	2270.55114362864	0.991868996027592	0.995742571973415
ENSG00000144908	protein_coding	5297.5	2117	3493.22317712969	1528.62208104772	1.32329041325194	0.9942565795011
ENSG00000163884	protein_coding	3944.81196581197	2398.875	2334.58338613316	1793.03009363108	0.717598550105614	0.973860776983833
ENSG00000114554	protein_coding	4174.23931623932	5950.875	1878.6588228108	2726.23764860415	-0.511588498828256	0.959932128703912
ENSG00000073111	protein_coding	1332.2094017094	4927.875	1518.93481529989	2508.43951159547	-1.88714479274127	0.999999999999996
ENSG00000114631	protein_coding	6462.63675213675	9179.0625	2694.6651062547	3275.31414205823	-0.506223908273018	0.978842234542688
ENSG00000074416	protein_coding	7118.11538461538	5470.1875	3687.21166960896	1873.80519153762	0.379905034419938	0.982195399808502
ENSG00000058262	protein_coding	14349.8888888889	23243.5625	5303.47810367734	7274.37262329199	-0.695791638860059	0.997942677447485
ENSG00000175792	protein_coding	2785.3547008547	4362.375	887.079046174779	1284.61921076507	-0.64725273357142	0.987077646761436
ENSG00000179348	protein_coding	544.089743589744	267	506.594754345528	227.929521270648	1.02700489109497	0.953054071366892
ENSG00000163902	protein_coding	9640.61965811966	13378.1875	2660.57567195924	3373.15253570998	-0.472684885534287	0.988015603024746
ENSG00000181789	protein_coding	6763.41025641026	8801.875	2052.40693893401	2210.49843172681	-0.380060015691466	0.966558753168764
ENSG00000184897	protein_coding	6589.5	11646.625	2581.98749884774	3774.10232814816	-0.821671040929532	0.999862407307946
ENSG00000198585	protein_coding	3886.67521367521	1842.625	2275.34495928874	1344.04205663365	1.07677406308193	0.996475717283266
ENSG00000163781	protein_coding	2461.54273504273	3816.375	1114.70509980859	1689.10985926513	-0.632640152118964	0.966396968007365
ENSG00000091513	protein_coding	18344.1068376068	10463.125	18421.4350431399	11036.7558148519	0.810002859730922	0.978920234876597
ENSG00000154917	protein_coding	14327.3675213675	6507.3125	7999.44996724846	3171.76366750425	1.13863981346898	0.999999999999999
ENSG00000174611	protein_coding	89.6923076923077	27.5625	118.159851102976	15.1480196725513	1.70227750950188	0.978780121927953
ENSG00000158186	protein_coding	6799.06837606838	4526.5625	2515.74525081107	1617.07439403181	0.586921204141072	0.993596263088346
ENSG00000051382	protein_coding	2578.57264957265	1707.25	926.31489483812	610.936057756183	0.594898359176433	0.979320707819361
ENSG00000175093	protein_coding	567.564102564103	2045.375	478.841894836811	727.750770067152	-1.84951012233338	0.999082484831447
ENSG00000069849	protein_coding	3799.05982905983	6574.5	1379.49148925874	2227.8557104684	-0.791238747283802	0.999222356439671
ENSG00000114126	protein_coding	3945.86324786325	5520.375	2039.26717210971	1848.46757703059	-0.484425315532105	0.966516237239199
ENSG00000163710	protein_coding	164.358974358974	400.0625	203.52836001681	382.728183571579	-1.28337517062182	0.959363347660698
ENSG00000114698	protein_coding	3140.29487179487	1251.75	1847.8200503373	1148.42550186476	1.32695357825022	0.991275407845314
ENSG00000152977	protein_coding	1573.35897435897	2799.25	1121.03455408061	1393.97391175971	-0.831192468580961	0.980701616400798
ENSG00000169908	protein_coding	1027.80769230769	3630.375	1629.09742559692	2714.12210177312	-1.82054822456776	0.999949395715716
ENSG00000114744	protein_coding	2516.61538461538	4856.9375	954.378946396309	3637.50574741814	-0.948562175947899	0.99018844411385
ENSG00000181788	protein_coding	1077.33333333333	1825.5625	334.61505652242	618.207405191278	-0.76087636439057	0.971925138418913
ENSG00000144893	protein_coding	1312.81623931624	748	510.771221551485	377.536046844095	0.811554814744276	0.977390801480813
ENSG00000181631	protein_coding	1221.42307692308	486.4375	755.616285195267	288.058320194598	1.32823665094688	0.985238340654853
ENSG00000169313	protein_coding	4632.85042735043	1858.375	3345.1883642217	1593.41122020233	1.31785845400776	0.994254135893749
ENSG00000114790	protein_coding	4291.29487179487	2387.0625	1680.9150821906	753.46085664751	0.846176697036409	0.993824350563049
ENSG00000114805	protein_coding	615.474358974359	102.5	572.808053245868	160.949681577815	2.58607484470268	0.992068909755298
ENSG00000163661	protein_coding	90.1025641025641	337.375	126.143278752826	290.215753075765	-1.90471300432072	0.991768311776868
ENSG00000214216	protein_coding	8.02564102564103	1.3125	19.0465711324878	1.49303940559741	2.61229920529161	0.984126585507979
ENSG00000180044	protein_coding	132.867521367521	37.1875	286.066987661774	21.3829176369051	1.83709882153236	0.98239327526973
ENSG00000113810	protein_coding	1012.56837606838	5206.5	1035.74653760195	2920.70215302188	-2.36229453321486	0.999999999999999
ENSG00000213186	protein_coding	615.405982905983	2389.9375	492.881404706733	1130.45751615589	-1.95736251576489	0.997149826190249
ENSG00000163590	protein_coding	6114.17521367521	3187.25	2796.2294399345	1400.64097231708	0.939845711089838	0.994445324438893
ENSG00000174776	protein_coding	468.179487179487	163.75	305.316106236852	152.837822544029	1.51556681893028	0.978025737762712
ENSG00000163536	protein_coding	2771.18376068376	813.4375	3949.21860533151	588.928741445007	1.76839897428632	0.993649793411379
ENSG00000173905	protein_coding	14626.9145299145	9427.5625	7614.8694065296	4659.43817741653	0.633668757844619	0.9960479346801
ENSG00000008952	protein_coding	11105.7179487179	8632.5625	3278.00226204572	2134.58095712016	0.363441882081732	0.989381332210038
ENSG00000013293	protein_coding	1584.52991452991	763	1411.69937207857	613.927900218476	1.05429993461717	0.978923825918746
ENSG00000075420	protein_coding	1034.53418803419	2053.8125	532.102051534067	667.479959124866	-0.989323156373542	0.992395515312819
ENSG00000114346	protein_coding	573.948717948718	2743.5625	619.328777547047	1371.19067328362	-2.25705669800043	0.999999999999997
ENSG00000136518	protein_coding	1525.76068376068	2729.25	582.810463961085	851.405308886432	-0.838975859339937	0.989965518869414
ENSG00000136522	protein_coding	1313.7905982906	2069.5625	342.662478232563	756.310074748887	-0.655590471541159	0.958752368384638
ENSG00000053524	protein_coding	1605.76923076923	785.0625	935.457478081242	461.931664318436	1.03238515553359	0.979449343832761
ENSG00000214160	protein_coding	1037.23931623932	1678.75	308.464176997131	583.66605749064	-0.694638602397781	0.962745089047118
ENSG00000284917	protein_coding	795.923076923077	396.25	618.71056770483	387.897495050776	1.00621807101415	0.957632519695721
ENSG00000145194	protein_coding	852.059829059829	358.5	687.311984942402	432.671391859149	1.24898161675569	0.968000550935931
ENSG00000175166	protein_coding	11519.5555555556	15081.125	3046.74012223504	3002.97132575943	-0.388658996527986	0.98709993882249
ENSG00000163882	protein_coding	1478.19658119658	2302.75	372.404960697639	748.228084655118	-0.639519650036418	0.961784596280519
ENSG00000182580	protein_coding	1365.6452991453	2946.6875	710.884444470284	2082.86215638481	-1.10951124971308	0.990789574111565
ENSG00000187068	protein_coding	4014.26068376068	6184.9375	2296.00567425602	4555.40879202954	-0.623624709038551	0.952362000016313
ENSG00000136527	protein_coding	5479.71367521367	8187.875	1471.56189222363	2375.2602909997	-0.579388565886553	0.992407615065079
ENSG00000244405	protein_coding	1778.63247863248	4993.3125	1116.91560728212	6032.09805091341	-1.48922876343074	0.992569939973445
ENSG00000213139	protein_coding	254.611111111111	875.875	133.84437204274	1233.65975184949	-1.7824296119616	0.987025331024418
ENSG00000090520	protein_coding	2045.09401709402	3808.9375	635.925637174311	1575.47556709078	-0.897221446946074	0.992309752624673
ENSG00000283149	protein_coding	686.324786324786	1383.5	233.443758712273	678.240173783103	-1.01135928090132	0.97900185618894
ENSG00000156976	protein_coding	22443.9615384615	19317.625	8374.06659577327	6576.94009779624	0.21640961228171	0.978907886250321
ENSG00000163918	protein_coding	690.350427350427	1790.5	353.754669148016	846.920381932879	-1.37496174228419	0.998035099339146
ENSG00000127241	protein_coding	9710.11538461538	5133.0625	5691.69252525819	2990.14123342583	0.919668612326868	0.994242856729384
ENSG00000113946	protein_coding	3.8034188034188	1	6.73054572619106	1.211060141639	1.92729680627036	0.967619861774916
ENSG00000196083	protein_coding	765.311965811966	1828.8125	664.801684671483	2185.03068532992	-1.25678730778391	0.968627676429683
ENSG00000114279	protein_coding	3949.38461538462	2553.5	2664.48397228442	1388.18236073891	0.629151814113395	0.978927269699262
ENSG00000127252	protein_coding	314.192307692308	750.125	349.952997126879	436.297280150434	-1.25548316489766	0.978458705400306
ENSG00000187527	protein_coding	307.611111111111	641.5	379.073478620715	558.056030639696	-1.0603416500016	0.953387699344958
ENSG00000127249	protein_coding	2554.96581196581	1629.375	1504.52099762767	1372.47862764173	0.648985308808181	0.962682806657302
ENSG00000145014	protein_coding	372.722222222222	716.75	148.269748150119	319.512858374537	-0.943369162330749	0.964217089027956
ENSG00000173950	protein_coding	924.111111111111	1758.0625	365.973926175024	776.637750713506	-0.927848129346106	0.983464033855522
ENSG00000061938	protein_coding	18557.452991453	12337.8125	9619.17949754215	6824.19394232755	0.588912087657673	0.996731013060187
ENSG00000072274	protein_coding	2926.98717948718	4382.8125	2103.66179310009	2202.2991083184	-0.582440534004861	0.960821367130486
ENSG00000174004	protein_coding	632.820512820513	293.4375	400.542220808718	170.758686943495	1.1087431126334	0.968763365843068
ENSG00000182899	protein_coding	14026.8974358974	18707.25	5311.78273281149	9016.40686378633	-0.415401556161935	0.954482756110639
ENSG00000186777	protein_coding	15.6581196581197	45.6875	15.7170050293597	34.6366256054676	-1.5448885274389	0.967482066348486
ENSG00000168993	protein_coding	2231.05128205128	882.75	2838.64542847526	579.328519350923	1.3376468540761	0.990531057858595
ENSG00000013810	protein_coding	865.995726495726	3957.125	1355.41234717814	1819.35841713501	-2.19202082804308	0.999999999999997
ENSG00000068078	protein_coding	4867.87606837607	1710.25	3966.28385192198	1771.15941311522	1.5090852088152	0.998868422454257
ENSG00000109685	protein_coding	6046.0811965812	10148.1875	2581.1558756346	4554.92826461991	-0.747149821234617	0.994624946342524
ENSG00000185818	protein_coding	11578.7820512821	6548.625	5256.60072845455	2918.62047035924	0.822219582987181	0.999999999996691
ENSG00000087274	protein_coding	28171.7606837607	22471.625	7344.51687411471	6916.15438303686	0.32614527784555	0.994512282287634
ENSG00000109736	protein_coding	2419.03846153846	3926.0625	879.070980190981	1494.40326858806	-0.69864943196905	0.978800725479927
ENSG00000159788	protein_coding	5994.47008547009	5070.9375	1575.79621442676	1358.59650466943	0.241379731122598	0.956822654428444
ENSG00000170891	protein_coding	266.213675213675	516.0625	162.683284767237	320.399223625776	-0.954961116698484	0.95045654449207
ENSG00000072832	protein_coding	14929.3717948718	22640.25	5588.69539186595	7932.70093978085	-0.600736428552484	0.999035902141032
ENSG00000181215	protein_coding	305.858974358974	53.375	536.427678113419	43.7460474405022	2.51863053767747	0.990936438669615
ENSG00000109501	protein_coding	4610.2094017094	2875.25	1830.05378651616	957.912487304207	0.681144878883133	0.991393095794385
ENSG00000132405	protein_coding	12481.0128205128	10720.9375	4129.27771327036	4499.59698148993	0.219303943266885	0.965113744688341
ENSG00000184985	protein_coding	1365.87179487179	577.8125	930.882036279115	464.600935391511	1.24114875434779	0.977673533925314
ENSG00000163995	protein_coding	879.423076923077	381.0625	1101.65933977995	163.049468464839	1.20652974989677	0.982016479286462
ENSG00000170801	protein_coding	64.4487179487179	276.3125	95.644008326823	205.917368135862	-2.10007726412095	0.994221523272123
ENSG00000155269	protein_coding	141.358974358974	27.25	240.74103984729	19.3580302028211	2.37503534245194	0.988323127291219
ENSG00000109625	protein_coding	140.662393162393	27	252.076750430405	19.2145777991607	2.38120535555898	0.987849293254517
ENSG00000215612	protein_coding	543.448717948718	987.25	279.809146210538	356.354224520116	-0.861271559634871	0.96561480346753
ENSG00000109705	protein_coding	14.9102564102564	61.5625	22.144193416783	59.3901998088349	-2.04574675173277	0.989516790704784
ENSG00000109743	protein_coding	119.91452991453	290	85.0966199305108	247.549321684925	-1.27404642109108	0.96637135104636
ENSG00000004468	protein_coding	4925.86752136752	1154.25	3239.50144053564	1016.6056921606	2.09342209544225	1
ENSG00000007062	protein_coding	532.555555555556	1303.3125	321.061689536943	1510.11570058942	-1.29117910713048	0.975265059149919
ENSG00000169762	protein_coding	4109.90170940171	2944.125	1299.44391001537	802.676096982255	0.481264965632382	0.982314978309058
ENSG00000163257	protein_coding	2589.7094017094	3904.875	1078.74418769527	1672.96690044962	-0.592486148324126	0.965168809050792
ENSG00000109805	protein_coding	537.5	2303.6875	835.349847041819	1086.87078157127	-2.09960836565571	0.996892012047876
ENSG00000178177	protein_coding	1121.04700854701	2012.625	580.583805940733	764.172657192077	-0.844231613297437	0.983017211158502
ENSG00000185774	protein_coding	743.111111111111	1574.9375	846.656496846766	1337.76552348808	-1.08364473169692	0.972095090227974
ENSG00000109606	protein_coding	4981.5811965812	8121.0625	1796.0884645108	2825.07905420362	-0.705064752593545	0.998790668524509
ENSG00000181982	protein_coding	1392.10683760684	4295.8125	503.300933575981	11441.0162323618	-1.6256610897141	0.956561906314374
ENSG00000109618	protein_coding	763.017094017094	1949.8125	267.818126837531	3650.37803008127	-1.35354811312227	0.956618429273759
ENSG00000281028	protein_coding	160.068376068376	719.0625	97.4922227773711	1753.83497774639	-2.16742886358284	0.966634222068792
ENSG00000038210	protein_coding	456.799145299145	2041.25	239.039777606649	4904.93240864065	-2.15982102934713	0.979095686240981
ENSG00000053900	protein_coding	1463.15811965812	4193.1875	432.216560474469	9446.11235178261	-1.5189616561249	0.964294602923951
ENSG00000168214	protein_coding	9236.87179487179	25959.25	3455.51614757533	57566.0640256045	-1.49077245324569	0.96836347470315
ENSG00000109689	protein_coding	2429.39743589744	3686.4375	846.236135326065	1669.00141676593	-0.601628771511659	0.965146603995438
ENSG00000169851	protein_coding	3376.64957264957	1169.375	2079.78483459677	1006.48297717017	1.52985481132998	0.998959111645589
ENSG00000047365	protein_coding	4195.93162393162	1668.8125	2178.36597707286	1011.99889451521	1.3301692989244	0.995702979742344
ENSG00000174145	protein_coding	118.525641025641	21.625	264.574777037489	20.0162434037958	2.45442715779259	0.985038378486102
ENSG00000197712	protein_coding	548.807692307692	1122.8125	429.64568867225	598.330590755089	-1.03274442207276	0.977878996625522
ENSG00000109790	protein_coding	5925.69230769231	3846.1875	2334.85771854803	1343.54760336208	0.623554620965175	0.996826517966832
ENSG00000163682	protein_coding	16112.6282051282	25290.9375	5559.83291218269	14965.9609535272	-0.650428678814415	0.987807210631983
ENSG00000109814	protein_coding	1563.02564102564	2926.5	728.384130387121	1271.23063734844	-0.90483483310268	0.989937994082109
ENSG00000154277	protein_coding	11434.2606837607	17433.75	10112.8303864603	6107.76891617007	-0.608519839565109	0.99429518917404
ENSG00000064042	protein_coding	12320.2606837607	5553.8125	5951.36034981057	3332.23687070712	1.14948240541342	1
ENSG00000124406	protein_coding	5572.42735042735	2561.875	3352.37658013576	2137.66211471006	1.12110581785666	0.993975870550456
ENSG00000163285	protein_coding	2322.74358974359	387.8125	2300.3374249739	917.779728021199	2.58239869186571	0.99275425944629
ENSG00000163288	protein_coding	302.884615384615	85.0625	273.126830610264	103.894477716575	1.83217313851692	0.963207307814983
ENSG00000188993	protein_coding	54.534188034188	128.3125	49.8992214624313	105.050920192701	-1.23442886359527	0.953206545194317
ENSG00000163069	protein_coding	6114.76068376068	8177.5	2461.88641042733	3320.02349389278	-0.41936381787884	0.953632322015886
ENSG00000109189	protein_coding	4648.81623931624	2674.875	1746.40085942353	1238.24148829432	0.797391925145736	0.995328322903645
ENSG00000145216	protein_coding	3409.90598290598	13424.75	2347.64331097941	33115.8357295519	-1.97709135485557	0.983836478123857
ENSG00000072201	protein_coding	1351.38888888889	7746.3125	1421.52034854772	18751.4736939749	-2.5190668049683	0.993352114869692
ENSG00000109220	protein_coding	522.679487179487	1861.5	244.635727807505	2538.55410289663	-1.83246716996366	0.993454918119667
ENSG00000134851	protein_coding	2298.79487179487	3812.9375	1071.23128016125	1597.01523552532	-0.730025147341314	0.979221297263074
ENSG00000174799	protein_coding	359.632478632479	914.625	350.167969462666	523.223964155568	-1.34665703632152	0.989961394793988
ENSG00000128050	protein_coding	6698.50854700855	10520.5	3631.16035349613	4124.53273313071	-0.651291458243937	0.993035597445131
ENSG00000174780	protein_coding	5109.49145299145	7285.625	2352.94667096543	2387.1744490087	-0.511873032657652	0.979092862302417
ENSG00000128040	protein_coding	5.5042735042735	1.75	6.48818527651493	1.84390889145858	1.65319723647361	0.955856576706143
ENSG00000047315	protein_coding	5350.05555555556	7568	2181.03379066945	2759.92900874884	-0.500358215984392	0.978347194759373
ENSG00000163453	protein_coding	13988.6837606838	19269.8125	9130.11049686537	11297.2009112508	-0.462082312757306	0.953099277713708
ENSG00000018189	protein_coding	13196.4786324786	10829	4356.74177799676	3454.19073011321	0.285252986140792	0.983137685464461
ENSG00000080493	protein_coding	17543.2478632479	5255.75	10351.4799617025	5017.8081735621	1.73894730756586	1
ENSG00000081041	protein_coding	344.65811965812	116	869.939474609093	104.404980724101	1.57104119821939	0.95813870438111
ENSG00000186212	protein_coding	84.2649572649573	9.25	199.70727045862	9.58818717659044	3.18740752067718	0.991290596685664
ENSG00000138758	protein_coding	9949.28205128205	7887.8125	3539.91238912501	2794.44093916833	0.334967165264537	0.982601928888312
ENSG00000138764	protein_coding	2056.05128205128	3050.5625	837.951368047658	1105.5237050828	-0.569199040255604	0.957444612032043
ENSG00000138756	protein_coding	3970.23931623932	2951.0625	1971.57066489841	2335.12570593105	0.427991496428525	0.952815259478884
ENSG00000156269	protein_coding	34.2222222222222	5.125	31.3191000454764	9.35859676091097	2.73930953463451	0.963690430877719
ENSG00000138668	protein_coding	9843.36752136752	14750.875	2628.31363581499	4444.91160579525	-0.583576669005029	0.995301886263657
ENSG00000249242	protein_coding	997.457264957265	459.25	690.408736537833	222.772978612757	1.11897531051971	0.983127682334373
ENSG00000145284	protein_coding	53200.9786324786	42410.3125	19201.1830951314	18079.9976833286	0.327037670900024	0.991128159154408
ENSG00000173085	protein_coding	363.115384615385	653.625	144.589575791389	202.991584390421	-0.848035108968353	0.963527962722519
ENSG00000163624	protein_coding	477.273504273504	143.875	583.052793550889	115.696657975357	1.73000031937928	0.983351770210089
ENSG00000163625	protein_coding	8995.28205128205	5524.6875	4010.29503874566	2730.11427645438	0.703275656766694	0.992534018842702
ENSG00000138639	protein_coding	1465.7264957265	677.625	687.405798449006	547.81881128709	1.11305691505328	0.979282318732235
ENSG00000109339	protein_coding	7755.97435897436	3973.75	3587.94910624988	1499.01178558854	0.964806922581495	0.99999997616091
ENSG00000152583	protein_coding	187598.918803419	106094.25	83110.97760362	73782.5631564351	0.822305044640221	0.999358499702725
ENSG00000118785	protein_coding	30435.1452991453	77208.875	36885.3583495006	70755.6034981211	-1.34302843848534	0.998077078936243
ENSG00000118777	protein_coding	3157.89743589744	2223.75	1944.50320402552	1174.58903451377	0.505969709744656	0.963466127816686
ENSG00000163644	protein_coding	5875.1452991453	3008.9375	3193.7046613261	1521.58647333411	0.965370391525419	0.997099627199287
ENSG00000177432	protein_coding	2910.20085470085	1865.4375	1517.73510041137	823.514336547944	0.6416047031175	0.982788348719072
ENSG00000138640	protein_coding	3066.46581196581	2107	1048.60012185979	704.21464530828	0.541386552302814	0.975685019612932
ENSG00000145335	protein_coding	2226.6452991453	803.375	3446.71154314227	565.984319570781	1.47072628515827	0.990733423155248
ENSG00000163110	protein_coding	12163.188034188	6270.75	5693.86815489697	2728.84970882116	0.955811507145228	0.999998874317712
ENSG00000138696	protein_coding	3159.9358974359	1596.4375	1493.3473907131	996.925404681815	0.985039219159923	0.985602592433941
ENSG00000164032	protein_coding	5562.92307692308	11698.875	2021.68637444895	5164.95302172892	-1.07245474094151	0.999979753906869
ENSG00000138814	protein_coding	7079.90598290598	4119.75	4615.22851067151	2035.66305332358	0.781173409694567	0.994018708442789
ENSG00000138778	protein_coding	180.764957264957	1132.25	330.751998379409	716.270572712109	-2.64700560740774	0.999993524913876
ENSG00000198856	protein_coding	1279.24358974359	2360.4375	453.884734736192	893.364275738999	-0.88376327950437	0.989516862057446
ENSG00000164089	protein_coding	10025.4102564103	685.875	7167.91538362774	915.422079334628	3.86957179444088	0.999999999999996
ENSG00000138792	protein_coding	216.893162393162	609.8125	243.92124185426	479.518538918639	-1.4913811507296	0.986662033683949
ENSG00000138658	protein_coding	331.910256410256	716.875	219.92658856508	399.75873974186	-1.11092837008046	0.969069044739078
ENSG00000145362	protein_coding	17564.0299145299	9460.25	8682.12979022891	4700.33440654315	0.892673682370353	0.999997116202117
ENSG00000138653	protein_coding	125.247863247863	6.9375	167.405365284052	7.3163629397855	4.17422631440593	0.998717105743344
ENSG00000172403	protein_coding	2595.42307692308	586.6875	1716.15035946423	416.68592788814	2.1453055705079	0.999999999535238
ENSG00000145390	protein_coding	1266.02136752137	706.375	676.156637048496	440.466097825171	0.84179556514864	0.962780238705
ENSG00000164096	protein_coding	7725.72222222222	5939.1875	2502.14869460037	1636.22758069693	0.379404227316035	0.97882154780086
ENSG00000164109	protein_coding	611.07264957265	2688	552.761292242441	1246.11401297527	-2.13711732276771	0.999999999999974
ENSG00000186867	protein_coding	23.3376068376068	7.25	23.0543609366361	6.18061485614498	1.68660372676329	0.963785027513736
ENSG00000284849	protein_coding	327.833333333333	65.75	618.930492814518	67.1719187359321	2.31789975226507	0.984530240653661
ENSG00000164112	protein_coding	339.517094017094	67.3125	641.777368480429	68.9654200789546	2.33453786838345	0.984996769167393
ENSG00000123737	protein_coding	1103.94871794872	1844.25	333.468244845349	543.670304504486	-0.740361079915386	0.971628804239252
ENSG00000145386	protein_coding	327.709401709402	1757.5	376.734194608909	829.501135221244	-2.42303572099336	0.999999999995998
ENSG00000138688	protein_coding	6726.62820512821	4790.3125	3078.43185837674	2489.44220576284	0.489763745150986	0.981539926627676
ENSG00000138685	protein_coding	3872.94017094017	2305	1559.04031662157	1303.96538808871	0.748662464175471	0.984364707300909
ENSG00000164056	protein_coding	416.042735042735	1504.5	309.290851439068	1586.0688089319	-1.8544804749527	0.994201622856846
ENSG00000196159	protein_coding	823.696581196581	389.0625	677.034633284275	311.729042332172	1.08211106866963	0.958671639939604
ENSG00000142731	protein_coding	184.081196581197	905.125	200.43195261172	499.610498288417	-2.29777477906486	0.999973431403127
ENSG00000254535	protein_coding	22.3717948717949	61.875	17.6847275162087	37.2967827030697	-1.46767561273221	0.977513061190282
ENSG00000151012	protein_coding	3820.33333333333	1164.0625	2286.38727527341	762.808798127027	1.71453000192624	0.999821418731385
ENSG00000145391	protein_coding	5914.63247863248	3908.875	2393.34522689017	1721.84466488705	0.597535075543056	0.989309361518567
ENSG00000153130	protein_coding	4948.37606837607	3875.25	1923.80321295386	1529.24689526141	0.352665762427795	0.955219260585793
ENSG00000170153	protein_coding	2411.03418803419	1347.1875	1261.17643105256	534.200613845897	0.839701450839734	0.980599255027201
ENSG00000109452	protein_coding	466.944444444444	217.125	283.264524590973	135.644572320458	1.10472506397082	0.963511496425475
ENSG00000151623	protein_coding	1330.33760683761	226.0625	680.648631345269	155.926678816252	2.55699881457698	0.999780228103644
ENSG00000170390	protein_coding	21084.6923076923	17293.8125	8292.45414831549	10646.2034623851	0.285940015531768	0.972377047335495
ENSG00000145425	protein_coding	15733.6623931624	26530.375	5689.59940598228	20000.507659807	-0.753790535575595	0.987869309034527
ENSG00000109686	protein_coding	5016.1452991453	9728.375	2079.51605572254	6624.56933820355	-0.955619703192283	0.995122823015433
ENSG00000109654	protein_coding	10535.2393162393	5886.3125	4912.93661410786	3048.52783528378	0.839787045436494	0.998564165905256
ENSG00000121211	protein_coding	48.6410256410256	245.5625	48.2056505758547	106.799481116093	-2.33584470790946	0.999305590274573
ENSG00000121210	protein_coding	609	1337.25	294.598832487511	684.506294103032	-1.13475507043982	0.988729370073103
ENSG00000197410	protein_coding	459.529914529915	64.0625	419.674717132201	64.0692008690603	2.84260677667684	0.99313293369104
ENSG00000171566	protein_coding	4392.97008547009	3261.9375	1337.58183062111	1055.56603890993	0.429467535522542	0.977351459279809
ENSG00000121207	protein_coding	299.632478632479	48	305.398553312723	34.4170500382199	2.64208770211059	0.994999490881599
ENSG00000256043	protein_coding	3926.61965811966	2741.0625	2024.11119809976	2017.00456019151	0.518552637867064	0.957602523035299
ENSG00000109738	protein_coding	1647.01709401709	957.875	1179.77879997647	563.989110414968	0.781946222844645	0.96350888125345
ENSG00000120251	protein_coding	12132.3205128205	7837.8125	7059.10202466891	8705.68520158905	0.630332551229493	0.978094088014691
ENSG00000164125	protein_coding	3936.03418803419	1997	2632.03079260991	1644.98141833477	0.978908419067313	0.985235622736163
ENSG00000171509	protein_coding	172.435897435897	27.75	341.283726113824	24.7615293011828	2.63550046711899	0.988529233431944
ENSG00000205208	protein_coding	443.504273504273	788.625	174.305051718589	327.898942765399	-0.830391439610229	0.953524594130664
ENSG00000168843	protein_coding	1291.16239316239	67.5625	1285.46124022653	66.5932616711331	4.25630394083836	1
ENSG00000109466	protein_coding	2030.81196581197	1441.875	1265.8991303687	712.61021369797	0.49411056684643	0.95175537620647
ENSG00000109472	protein_coding	76970.5769230769	21464.125	37887.349437562	12005.8347419078	1.84237969936359	1
ENSG00000196104	protein_coding	2411.2905982906	1222.4375	2619.32836478594	1793.61526787845	0.980044822893925	0.96944425170348
ENSG00000109572	protein_coding	12859.8760683761	9914.8125	5282.62583514948	5051.4391509582	0.375219344492657	0.977751097762338
ENSG00000164104	protein_coding	2927.90170940171	8569.5	1757.87941983379	4889.46186541355	-1.54934390794281	0.998534010675957
ENSG00000164107	protein_coding	55.7435897435897	265.5625	110.454399255781	148.348224907928	-2.25217362214823	0.997274185756268
ENSG00000150625	protein_coding	60158.6495726496	39628.5625	23294.5777521123	14945.7120226003	0.602231546654074	1
ENSG00000129128	protein_coding	4142.25213675214	6539.5625	1584.00161231863	2417.31470765255	-0.658778749597787	0.990299105560137
ENSG00000109674	protein_coding	45.7350427350427	313.875	76.6463808263312	169.069167305376	-2.77881821925354	0.999076200397979
ENSG00000164305	protein_coding	1367.49572649573	2122.25	529.52578386293	787.790200497569	-0.634058290507097	0.957968109373931
ENSG00000151725	protein_coding	335.726495726496	1859.5625	400.739919167378	1318.95054083414	-2.46960493286952	0.999649541803794
ENSG00000151729	protein_coding	4980.08974358974	3775.75	2268.1136147896	1219.30053719335	0.399408496457248	0.96264464573678
ENSG00000154553	protein_coding	1035.61965811966	1935.0625	618.955097449815	1510.3731313266	-0.901885908464007	0.966522365301468
ENSG00000083857	protein_coding	11253.6111111111	6696.0625	7523.92106351501	4128.21106483587	0.749003115479047	0.995927854739696
ENSG00000073578	protein_coding	6535.59401709402	4870.3125	2173.08312100101	1403.24028442506	0.424304023121885	0.984627550650811
ENSG00000171368	protein_coding	9401.86752136752	4140.5	9522.35402895525	4390.54140928732	1.18314235639679	0.994599464455347
ENSG00000071539	protein_coding	198.179487179487	783.9375	226.401903091253	478.638968848129	-1.98393099672825	0.999303529994734
ENSG00000153395	protein_coding	4030.55982905983	8148.3125	2275.17386937572	6300.25247873713	-1.01552107349022	0.995072766377427
ENSG00000170549	protein_coding	696.722222222222	1467.5625	841.797889315983	928.303755513248	-1.07476646114822	0.977927092325567
ENSG00000215218	protein_coding	1425.24786324786	850.1875	1733.23184645884	405.344334074952	0.745359885742295	0.955528360211261
ENSG00000078295	protein_coding	14599.1324786325	5909.875	7868.7340984968	4603.19821971637	1.30468312133144	1
ENSG00000150753	protein_coding	7357.15384615385	12512.375	2614.13684329211	5042.36297615843	-0.766135991330461	0.997536505326259
ENSG00000112977	protein_coding	4250.62393162393	6553.8125	1326.736955125	2480.25098780345	-0.624659774901133	0.985199468446589
ENSG00000169862	protein_coding	29605.9615384615	17745.25	11106.0606917414	9407.78276747502	0.738454810548535	0.999999999999999
ENSG00000038382	protein_coding	8039.93162393162	22057.875	3695.7162761213	20553.6858685573	-1.45603867494025	0.998868115108855
ENSG00000040731	protein_coding	2220.76068376068	1077.75	1140.76812575162	737.740650002876	1.04303136933554	0.985725052063448
ENSG00000113456	protein_coding	1255.61538461538	1943.1875	447.214254729813	598.296049209754	-0.630030503671158	0.959673119712032
ENSG00000113494	protein_coding	20.4615384615385	8.1875	19.9759677335884	5.15388203202208	1.32141971582265	0.957477026746236
ENSG00000152582	protein_coding	161.982905982906	65.0625	149.467408301304	45.4158103894815	1.31594341035741	0.958229674582386
ENSG00000145604	protein_coding	828.094017094017	1363.5	352.482684149159	615.359948864619	-0.719448222711564	0.950941115699799
ENSG00000152620	protein_coding	5476.2905982906	3208.3125	1996.43113580135	2045.65776605798	0.771384333163855	0.992758409897023
ENSG00000164188	protein_coding	2145.07692307692	652.3125	1226.90501189804	657.981632849023	1.71739420443363	0.993801668418899
ENSG00000079215	protein_coding	52357.188034188	20754.25	24507.8542622482	13587.1321992538	1.33498081807873	0.999999999999998
ENSG00000113569	protein_coding	1609.82051282051	2479.0625	661.597515387655	877.443595053266	-0.622894800068096	0.963125966663082
ENSG00000113594	protein_coding	15088.5897435897	8538.3125	9416.1360273227	6069.81612811843	0.821435099617799	0.993417094766833
ENSG00000182836	protein_coding	1045.55982905983	120.5	980.842524892187	85.5102333057278	3.11717056666599	0.995171499969101
ENSG00000083720	protein_coding	4285.20512820513	3256.625	1924.3974344295	1494.1080672651	0.395986663138493	0.959375663502674
ENSG00000198865	protein_coding	9020.07264957265	6426.6875	5791.57989288274	3780.14299057148	0.489063730785595	0.970566409447555
ENSG00000250722	protein_coding	13288.2264957265	8974.75	8869.95122548433	5795.37249306145	0.566204912134888	0.984204427128788
ENSG00000172244	protein_coding	112.602564102564	362.1875	101.500502936692	180.205519245851	-1.6854970763392	0.994828475169675
ENSG00000213949	protein_coding	854.957264957265	1542.875	621.703797559403	990.525845195369	-0.85169696918585	0.960692884945308
ENSG00000164172	protein_coding	4018.26495726496	2868.1875	1171.30352090312	722.724402867372	0.48643335655127	0.979134534897915
ENSG00000178996	protein_coding	3276.47435897436	2044.6875	1288.38072230448	747.994270811392	0.680263875945455	0.985252817068717
ENSG00000164294	protein_coding	47.3547008547009	122.375	52.3957194394291	100.985725063826	-1.36972930699231	0.96476166829772
ENSG00000134352	protein_coding	13033.5341880342	10791.75	5017.91875116036	4738.71204020671	0.272299507254873	0.978920051787169
ENSG00000095015	protein_coding	1300.31196581197	3843.8125	852.08456386463	4074.61816973893	-1.56368017301549	0.995567512017227
ENSG00000113448	protein_coding	850.418803418803	1648.6875	709.446205340139	1035.01302528036	-0.955072568030032	0.972856795811393
ENSG00000035499	protein_coding	108.196581196581	732.4375	177.703144434503	486.012615577003	-2.75905074393411	0.999999836311849
ENSG00000086189	protein_coding	3690.75213675214	2914.5625	1176.01509001722	589.933213027825	0.340635513245449	0.960229576021114
ENSG00000164197	protein_coding	2135.24786324786	1294.5	1058.08584077788	581.997136304524	0.722008584852619	0.9788298183076
ENSG00000123219	protein_coding	104.568376068376	616.8125	189.188842301624	451.533567412214	-2.56038538975455	0.999158201409927
ENSG00000112851	protein_coding	10335.5384615385	7285.875	4968.81712426551	3258.53330758896	0.504439403508235	0.991125312456877
ENSG00000069020	protein_coding	1835.65811965812	741.9375	924.120351138705	397.858344766074	1.30692782441851	0.990781017741446
ENSG00000145675	protein_coding	19191.9487179487	13114.375	10095.5797005878	6321.86846720704	0.549352153962262	0.991401193486271
ENSG00000134057	protein_coding	506.307692307692	2675.5	649.560200655288	1314.07579690062	-2.40172222061811	0.999999999999998
ENSG00000153044	protein_coding	342.226495726496	982	262.323302440172	381.419454144646	-1.52077156461489	0.997567446461772
ENSG00000251493	protein_coding	588.820512820513	1639.3125	418.228290851307	632.593889605857	-1.4771910629777	0.99926393366392
ENSG00000049860	protein_coding	2048.25641025641	3247	946.277152314832	1078.3660479324	-0.664711054710832	0.978861067588141
ENSG00000198780	protein_coding	3456.94017094017	2372.125	1556.97018580808	1093.75755235488	0.543315599945088	0.977540919893371
ENSG00000145703	protein_coding	639.24358974359	2076.625	903.904219154377	2234.94348548981	-1.69980302222505	0.99470997662846
ENSG00000181104	protein_coding	3711.80769230769	5315.125	2388.94523598626	2346.20035731535	-0.517981654370837	0.953950223860133
ENSG00000284762	protein_coding	3958.57264957265	2340.5625	3590.81225479777	3009.61519065699	0.758125038815982	0.96439085654175
ENSG00000113231	protein_coding	6397.20085470085	3924.625	5250.93943263008	4265.78830346749	0.704885970360011	0.978820224565917
ENSG00000171530	protein_coding	3422.45299145299	4673.25	977.67810684976	1055.50799775906	-0.449395491908946	0.958307303324299
ENSG00000039319	protein_coding	4388.04700854701	3445.625	2138.80127519516	1368.19705573917	0.348813284902016	0.957571905227135
ENSG00000228716	protein_coding	1065.62820512821	2136.25	789.202271906368	938.810630532058	-1.00337631851242	0.989638602320444
ENSG00000113319	protein_coding	1353.59401709402	575.25	1772.04067812863	358.4571569007	1.23453411328874	0.978725070668844
ENSG00000152348	protein_coding	5729.61965811966	8572.375	2725.00344146696	3393.19057083448	-0.581255588719904	0.980007701981654
ENSG00000038427	protein_coding	34165.3632478632	21383.625	21709.6586372622	13565.5333246922	0.676028023015429	0.991724762668528
ENSG00000081189	protein_coding	5110.45726495726	3377.625	4947.488733111	1011.4087123084	0.597443221833166	0.98152404205744
ENSG00000164199	protein_coding	7321.34188034188	3916.5625	5348.86928673385	2584.75657058197	0.902520113881505	0.99635493917365
ENSG00000113369	protein_coding	3016.10256410256	4714.5625	1488.34623137794	1762.942009587	-0.644438409480707	0.983224196387346
ENSG00000175745	protein_coding	9286.75641025641	5026.8125	4503.01114187416	2451.42767161641	0.885530916272266	0.998475521499687
ENSG00000175471	protein_coding	473.098290598291	183.5625	605.887681836623	100.786883240496	1.3658685875541	0.978894271538972
ENSG00000164292	protein_coding	14639.8675213675	11222.375	6538.47269867368	5278.50419310875	0.383524471551328	0.980744291247312
ENSG00000113441	protein_coding	3013.88888888889	2223.375	1025.29868172302	860.963017014475	0.438874933553295	0.956274573922496
ENSG00000145721	protein_coding	7889.85042735043	1826.6875	4837.59932914845	1188.42403873085	2.11076810399289	1
ENSG00000173930	protein_coding	5.81623931623932	1.5625	9.13632994436788	1.63171688720807	1.89623044214587	0.965206762410752
ENSG00000184349	protein_coding	268.346153846154	86.8125	342.830461244064	89.7702391293091	1.62812051618176	0.970049815580458
ENSG00000145743	protein_coding	2963.78632478632	2163.8125	1145.44073890175	797.710909937512	0.453865948497909	0.962731947930699
ENSG00000198961	protein_coding	14112.2264957265	11333.8125	6705.3490411708	5037.98134466243	0.316312380236032	0.98110279698847
ENSG00000186952	protein_coding	268.196581196581	124.4375	126.504693924092	81.1952122972777	1.10786953083362	0.957793433369599
ENSG00000152495	protein_coding	914.290598290598	273.125	1507.11487189219	185.063187407256	1.74309141001285	0.986076135316208
ENSG00000134986	protein_coding	5645.03418803419	7475.3125	3150.03098542325	2472.52857668016	-0.405151572965682	0.964605511488858
ENSG00000134982	protein_coding	10769.6153846154	7407.75	4656.11532043475	4368.39780697683	0.539859411992762	0.989103254302481
ENSG00000129625	protein_coding	12900.2094017094	7826	4747.99900691824	2550.80580732181	0.721047468929414	0.999997793826296
ENSG00000172795	protein_coding	2224.4358974359	3646.75	816.362920899772	1739.86434337087	-0.713171775946502	0.977211687822116
ENSG00000080709	protein_coding	1744.16239316239	653	884.925941541512	821.785697936715	1.41737947402352	0.97898841111909
ENSG00000152503	protein_coding	529.931623931624	1202.1875	485.30758754847	686.942619510538	-1.18178379591932	0.989362577456715
ENSG00000129596	protein_coding	3401.95726495727	2138.5	1644.36744634375	1048.20061693043	0.669765810911841	0.976313139168151
ENSG00000113083	protein_coding	192.094017094017	430	301.82139455807	335.698078636146	-1.16252407388369	0.95660688422113
ENSG00000155324	protein_coding	8062.31196581197	3526.625	3923.11459772651	2423.75369691999	1.19290543195268	0.999567551863972
ENSG00000164904	protein_coding	6210.80769230769	2726	4121.21197763179	2702.43347127486	1.18799533559654	0.996283972673055
ENSG00000113368	protein_coding	1315.02991452991	5897	1427.94816449151	3211.54704153621	-2.16488557559048	1
ENSG00000158985	protein_coding	4860.57692307692	3539.6875	1627.12967888596	1236.9263367315	0.457505565629048	0.982864514931217
ENSG00000281938	protein_coding	1172.81623931624	474	759.056216282853	364.063730684615	1.30701802066027	0.978588696555687
ENSG00000164398	protein_coding	3550.87606837607	1301.625	2109.55501013797	928.037202918073	1.44786114283519	0.998642671086461
ENSG00000197375	protein_coding	959.081196581197	538.25	402.219184461379	354.494287683173	0.833376545737472	0.956529354199398
ENSG00000131437	protein_coding	4304.15811965812	3301.0625	2072.40763048876	1840.29050129773	0.382800624624652	0.957836847911769
ENSG00000205089	protein_coding	2188.65384615385	811.4375	829.63197529218	257.826548607134	1.43149191600618	0.998542127790833
ENSG00000164402	protein_coding	15697.5128205128	11180.4375	5482.6046089535	4835.48959215438	0.489559347430862	0.99458937545709
ENSG00000198944	protein_coding	678.82905982906	132	1132.08130928203	98.6042595428818	2.36251039660194	0.995627101792358
ENSG00000113583	protein_coding	2105.58547008547	3218.75	730.555814010498	1236.44843537178	-0.612279088500828	0.966607321550334
ENSG00000113558	protein_coding	20220.2735042735	16932.125	6022.01861216135	3854.75660926428	0.256039467228317	0.984256941606034
ENSG00000043143	protein_coding	2684.98290598291	1317.9375	1188.90352689908	613.605896185274	1.02663094763914	0.9913881985527
ENSG00000113648	protein_coding	8740.81623931624	12590.75	2552.33128567554	3565.49763707677	-0.526524309804506	0.992683511460515
ENSG00000145832	protein_coding	1854.65384615385	437.875	1528.28801377679	533.222014424261	2.08255895825436	0.996302462244861
ENSG00000120708	protein_coding	2066.48717948718	3665.25	3006.97409713901	3154.46581848655	-0.826731192063961	0.966442554575467
ENSG00000152377	protein_coding	9284.18803418804	5683.0625	7434.65996570745	3076.4164319058	0.708107160471112	0.990417598785912
ENSG00000177733	protein_coding	10734.4871794872	14875.6875	3112.99986176034	4184.49096416358	-0.470703075339075	0.990921282831837
ENSG00000112984	protein_coding	197.299145299145	1239.8125	401.008937105835	631.591346652776	-2.65166534323986	0.997302649496187
ENSG00000158402	protein_coding	75.4615384615385	472	117.751723857626	225.744398232455	-2.64497344128369	0.999939710735051
ENSG00000132563	protein_coding	6927.5	5297.0625	2433.87035116214	1735.14942560192	0.387142274623196	0.978199070416477
ENSG00000113013	protein_coding	16728.1581196581	14145.25	5041.93108959553	4583.07636855421	0.241960929068079	0.983788744687562
ENSG00000279686	protein_coding	209.273504273504	432.625	177.385089392373	291.039945711925	-1.04772737015272	0.954836753953992
ENSG00000249751	protein_coding	254.910256410256	535.375	216.181126523964	364.156902996497	-1.07056035020959	0.961768881358662
ENSG00000146005	protein_coding	7093.30341880342	3122.75	3907.23721445617	2030.98795335341	1.18364058553312	0.998949169148712
ENSG00000185129	protein_coding	5078.72222222222	2507.875	2306.06091040726	1078.58499124238	1.0180001270499	0.996360102951002
ENSG00000182700	protein_coding	3444.52136752137	1229.625	1146.52102693614	533.937184195544	1.48608512512862	0.999999992470156
ENSG00000112852	protein_coding	699.863247863248	1534.125	773.519190647611	1335.24613835802	-1.13227108349616	0.977331639892626
ENSG00000204956	protein_coding	56849.0769230769	51290.25	16385.8135056818	31063.6667517965	0.148452320453378	0.951433444812535
ENSG00000081853	protein_coding	56747.2564102564	51036.9375	16466.03068156	30765.8485629087	0.153008881369686	0.954466097641651
ENSG00000254245	protein_coding	56883.952991453	50910.25	16512.2228454624	30709.4918410145	0.160065574382865	0.957047493747331
ENSG00000254221	protein_coding	56976.5256410256	51155.3125	16474.9443636964	30923.1527213699	0.155483578344305	0.954903560624269
ENSG00000262576	protein_coding	56622.0854700855	50977.5	16347.0220915936	30766.6251122869	0.151504263149375	0.95352012698177
ENSG00000253910	protein_coding	57827.2222222222	51629.0625	17169.0986241019	30901.0585416719	0.163565401416863	0.957358917481204
ENSG00000253485	protein_coding	56769.9700854701	50892.8125	16680.6578359579	30709.9167614605	0.157666059923173	0.956390011035934
ENSG00000262209	protein_coding	56518.5726495726	50901.1875	16339.9466559067	30688.6382042144	0.151025717466834	0.953561870295806
ENSG00000253537	protein_coding	56502.0555555556	50859.375	16349.4817064597	30658.9121939554	0.151789620837626	0.954145626716737
ENSG00000253953	protein_coding	56812.8931623932	50950.5625	16593.2086891677	30560.314836879	0.157120299230839	0.956652092483931
ENSG00000253767	protein_coding	56436.3290598291	50852.625	16352.5176633411	30641.156144147	0.150301902319103	0.953216393997135
ENSG00000276547	protein_coding	57153.2991452991	51205.25	16582.2721343487	30584.6312680078	0.158545044447012	0.95749245938541
ENSG00000261934	protein_coding	56831.3461538462	50870.3125	16446.2158109998	30653.5385422711	0.159862931843708	0.95728594838628
ENSG00000253305	protein_coding	57065.7777777778	51507.25	16487.6839172364	30559.7860060134	0.14785030799784	0.954468879517413
ENSG00000253846	protein_coding	58033.0769230769	51957.25	17500.7509627488	31926.9308129255	0.159550349184256	0.957061596340699
ENSG00000253873	protein_coding	56745.0042735043	50858.625	16445.7985754839	30655.4549009362	0.158000927515589	0.956790351629353
ENSG00000253159	protein_coding	56872.2521367521	50897.625	16407.1904440287	30710.0690195143	0.16012659762278	0.957233166721077
ENSG00000240764	protein_coding	57333.4615384615	51616.4375	16471.9485241096	31547.4614318781	0.151546813236878	0.952186429866208
ENSG00000131504	protein_coding	2842.70512820513	5015.1875	1122.81016754129	2782.27439861108	-0.819039182036482	0.989672688581793
ENSG00000131507	protein_coding	16169.0982905983	12165	5662.23076451683	3742.63333318489	0.410502905353093	0.993582453964701
ENSG00000113578	protein_coding	9646.07692307692	4112.1875	6807.85370330177	3539.61190374971	1.23003626758281	0.998569012607831
ENSG00000145819	protein_coding	2497.84615384615	1389.4375	1568.87626942406	692.221156254753	0.846183681539569	0.978814170065775
ENSG00000113580	protein_coding	5186.63675213675	3600.75	2115.79673618665	1366.81695921583	0.526501896885421	0.977161851023936
ENSG00000156475	protein_coding	7296.07692307692	4242.9375	2808.3263314218	2082.37036311187	0.782057512656252	0.999232228451947
ENSG00000169302	protein_coding	2054.12393162393	1239.3125	1379.03831548009	772.363189071912	0.728983209051812	0.969551032129496
ENSG00000113657	protein_coding	55134.5427350427	47507.3125	21627.5834107547	19791.3025332468	0.214806879751308	0.968013497786455
ENSG00000133710	protein_coding	18.3931623931624	6.375	30.2843341886938	5.23927475897189	1.52867230100172	0.95404208241735
ENSG00000169252	protein_coding	348.662393162393	132.8125	201.541338894825	116.852738521611	1.39243982681831	0.96268019769503
ENSG00000173210	protein_coding	4685.50427350427	1894.6875	2420.0532488872	2442.12425888474	1.30624440776928	0.99531665446183
ENSG00000183111	protein_coding	2106.27777777778	879.25	1251.22648660888	597.850204203918	1.26035037784664	0.990320336826195
ENSG00000132915	protein_coding	8.13247863247863	45.1875	6.43918168580475	91.3361693598617	-2.4741567102605	0.967200728020713
ENSG00000155850	protein_coding	750.846153846154	1930	565.371655883976	1551.85965860319	-1.36201160830352	0.991441665498043
ENSG00000182578	protein_coding	15662.188034188	9858.875	10691.5501354694	7365.18929265682	0.667790839023954	0.991423185984052
ENSG00000019582	protein_coding	46014.3290598291	65890.875	43338.7903305094	48354.1224342179	-0.517995492635259	0.961272866854929
ENSG00000070614	protein_coding	12447.8162393162	9531.375	4179.40194660948	3743.0154666169	0.385136409802468	0.991255774116491
ENSG00000171992	protein_coding	4145.03418803419	2926	5651.0342870883	1782.71702746117	0.502454231570072	0.956279491513874
ENSG00000145908	protein_coding	1041.55982905983	2429.5	650.77947868807	1429.43275462681	-1.22191371971243	0.994902427029237
ENSG00000197043	protein_coding	14203.8376068376	12153.125	5095.77949569977	5072.55627700012	0.224953441504144	0.963238274296365
ENSG00000196743	protein_coding	5531.87179487179	4171.25	2356.87863174591	1602.28222649237	0.407287939967659	0.963118603102974
ENSG00000113140	protein_coding	215883.5	127985.9375	118432.424252445	59680.6556325345	0.754267679924023	1
ENSG00000145888	protein_coding	10.3076923076923	3.3125	16.6547685052962	2.84531779127277	1.63772901775348	0.95746875905004
ENSG00000155511	protein_coding	8722.79914529914	3062	6596.80134726507	3083.57054943345	1.51031688714447	0.999999999974585
ENSG00000155506	protein_coding	11735.5341880342	10245	3429.03131269771	4073.7795227528	0.195963528827436	0.96214737676119
ENSG00000170271	protein_coding	4597.82051282051	2588.9375	1972.0309028535	1350.12816521247	0.828590010721406	0.996375696169574
ENSG00000226650	protein_coding	2.01709401709402	6.625	1.93447559066155	4.2406760467328	-1.71564212478476	0.983151619141499
ENSG00000055163	protein_coding	10521.4230769231	6596.0625	5900.96411454789	2931.46646961892	0.673652875805364	0.994846409968288
ENSG00000170214	protein_coding	207.07264957265	84.625	243.289489734487	77.4277082186991	1.29098117928667	0.950028490886713
ENSG00000135083	protein_coding	146.354700854701	416.25	83.1176724113321	274.571302214926	-1.50798118690292	0.989391360917547
ENSG00000164609	protein_coding	3742.78205128205	2897.5	1167.16021584951	838.434175512107	0.369302378806988	0.957568761587379
ENSG00000164611	protein_coding	341.598290598291	2140.5625	536.643583573918	1030.80809521786	-2.64761729920477	0.999999999999997
ENSG00000072571	protein_coding	154.782051282051	677.75	240.435869266857	362.026426291415	-2.13051502358129	0.998273910107987
ENSG00000113645	protein_coding	4278.4358974359	2266.5	1671.31589021528	1584.91366747004	0.916617314040341	0.991682900071904
ENSG00000204767	protein_coding	272.688034188034	37.8125	241.248133498045	44.818476472693	2.8503162524155	0.992074442621854
ENSG00000072803	protein_coding	7356.31196581197	5542.375	2437.98924943717	2095.00173030955	0.408478335102819	0.980738145740043
ENSG00000168246	protein_coding	1772.67521367521	2828.1875	673.307202798309	1155.06705252697	-0.673949537004151	0.966394704324472
ENSG00000214357	protein_coding	1863.01709401709	4336.5	1459.90010230817	2630.90009945899	-1.21889019782203	0.997361662594583
ENSG00000113719	protein_coding	6783.0811965812	9029.5	2141.84631501787	3128.90611343112	-0.412705339415313	0.953152135502226
ENSG00000164463	protein_coding	2240	1496.9375	842.506091978841	539.458181110146	0.581484744902837	0.966194090304288
ENSG00000145919	protein_coding	1990.23076923077	3143.875	610.048726466112	889.337721753291	-0.659608135009504	0.979042641828323
ENSG00000113742	protein_coding	5148.33333333333	3873.375	2176.61390962844	1849.29679878596	0.410514282781616	0.967918786227305
ENSG00000170091	protein_coding	8951.73076923077	3115.5625	7788.71995853232	2648.59935233071	1.52267398821257	1
ENSG00000184845	protein_coding	128.782051282051	22	210.037518461439	17.6446403571547	2.54935610612111	0.990751776198266
ENSG00000145920	protein_coding	9084.7735042735	2007.4375	15040.6663109463	1975.37878118772	2.17809547530588	0.999999999999999
ENSG00000074317	protein_coding	3327.21794871795	724.0625	5980.4599338984	541.284209850364	2.20013023366386	0.994879135363979
ENSG00000175766	protein_coding	40.4786324786325	7.1875	88.7643935777211	6.42099421169858	2.49359859510117	0.979119642321143
ENSG00000048140	protein_coding	1621.17521367521	2386.9375	609.596326772694	820.588444857307	-0.558120767984238	0.951428760064411
ENSG00000113763	protein_coding	1920.32478632479	786.1875	1676.98494944664	527.548572013358	1.28840500503745	0.99207922602194
ENSG00000213347	protein_coding	3600.69658119658	5551.875	979.933188265739	1348.75606269876	-0.624699052618	0.989705686604038
ENSG00000169230	protein_coding	3338.28205128205	4663.5	914.269058604716	1481.78774908329	-0.482307264318754	0.956802786240317
ENSG00000169223	protein_coding	3949.61538461538	6139.4375	1121.61946333631	1703.43178979964	-0.636394311002554	0.989676310396765
ENSG00000131187	protein_coding	164.286324786325	532.8125	158.602477888725	475.26066093601	-1.69741553384914	0.98967578356142
ENSG00000113758	protein_coding	9717.12393162393	14572.1875	3587.0676999669	5149.43570007109	-0.584616189305071	0.994988374341953
ENSG00000196923	protein_coding	1075.18803418803	2112.3125	659.024118318695	1247.19903350134	-0.974234298350043	0.979064478040901
ENSG00000184840	protein_coding	5303.90170940171	7502.3125	1459.0234501425	2166.76916840873	-0.50028131798588	0.975079947176188
ENSG00000197451	protein_coding	5103.76923076923	8779.4375	1841.87286371449	3136.43776639996	-0.782565410544177	0.997173210152518
ENSG00000169045	protein_coding	13568.9358974359	21005.5	4674.9915939602	7833.34844537549	-0.630459540902689	0.997091278239626
ENSG00000197226	protein_coding	10305.9572649573	8445.8125	2857.33498809947	3006.82311238401	0.287170391014872	0.975994268152651
ENSG00000050748	protein_coding	3862.12393162393	2556.4375	2097.95190889659	741.226278428749	0.595259704320283	0.980839138611634
ENSG00000037280	protein_coding	419.696581196581	768.3125	254.351312057444	389.762956808366	-0.872346514429033	0.950789369344063
ENSG00000146063	protein_coding	3386.94444444444	2679.625	930.908168596431	847.052763016173	0.337953205793415	0.957568993315099
ENSG00000204628	protein_coding	39520.3205128205	49236.375	14442.7234144549	15634.9630204232	-0.317129900796437	0.953225852994781
ENSG00000137274	protein_coding	1093.53846153846	1686.9375	339.813986946773	432.827674523399	-0.625402560423467	0.955550767522048
ENSG00000137285	protein_coding	16412.7735042735	26199.4375	6539.97482735759	11277.4501194123	-0.674716784990351	0.998867301010943
ENSG00000124787	protein_coding	242.474358974359	493.625	100.263608478897	156.433106044298	-1.02558326852557	0.972598201296832
ENSG00000239264	protein_coding	3403.38461538462	5928.875	1525.42137059695	2123.66437633948	-0.800788181325106	0.998430385535505
ENSG00000259040	protein_coding	3390.29487179487	5912.3125	1512.76997257702	2118.15755532176	-0.802311768696021	0.998445899643279
ENSG00000111846	protein_coding	324.965811965812	900.9375	209.725671283371	473.177270340268	-1.47113907924122	0.994237295726753
ENSG00000145979	protein_coding	736.303418803419	1252.3125	266.264409690987	370.698209464249	-0.766222309582658	0.966483848773225
ENSG00000145990	protein_coding	1438.31196581197	819.3125	1637.43785286713	497.614672713737	0.811890895344575	0.962950535463041
ENSG00000124795	protein_coding	4714.64102564103	8826.75	1920.65521930479	4134.52948552392	-0.904734409062607	0.998755293164928
ENSG00000172201	protein_coding	29638.7179487179	18257.3125	13686.408378934	12699.4647326505	0.699008629454311	0.979761007618086
ENSG00000112242	protein_coding	1513.31623931624	3150.625	757.871614814818	2443.67299708178	-1.05792454864642	0.987229610373495
ENSG00000145996	protein_coding	946.991452991453	1540.5	419.965786379331	523.116430634711	-0.701975372460607	0.965071377354091
ENSG00000124766	protein_coding	16960.1923076923	31056.8125	10783.9952485523	15602.1576850501	-0.872757238679935	0.999610299343679
ENSG00000152954	protein_coding	1969.38034188034	648.375	1889.07894212205	500.488811063744	1.60284139281031	0.991574243409994
ENSG00000112294	protein_coding	8364	3680.75	3187.41580045317	1796.47575361688	1.18419329808126	1
ENSG00000137261	protein_coding	609.059829059829	178.8125	801.603481983373	147.860843926533	1.76813636111407	0.984067606370838
ENSG00000079691	protein_coding	1030.12820512821	353	700.987997282481	239.866351676651	1.54508381131639	0.987762406234482
ENSG00000278272	protein_coding	2.02991452991453	6.5625	6.68955710354509	4.88492579268099	-1.69282653403122	0.96563810219719
ENSG00000273802	protein_coding	43.2478632478633	98.9375	46.2122191787332	61.0316516243826	-1.19388859013891	0.963983047876305
ENSG00000277075	protein_coding	38.2777777777778	99.25	40.0084188803635	73.551342611811	-1.37456002588098	0.966883719681845
ENSG00000273983	protein_coding	1.44444444444444	4.375	2.34179947846299	4.09674667673428	-1.59876830024619	0.95528515125799
ENSG00000124508	protein_coding	645.948717948718	1434.1875	674.027130363579	906.923974671159	-1.15074211000127	0.987483932048777
ENSG00000026950	protein_coding	1762.63675213675	2772.9375	1649.66337328774	1657.58613526819	-0.653679907761816	0.95219611860887
ENSG00000112763	protein_coding	1552.72222222222	2311.25	515.161931058777	770.399766355105	-0.573873561035455	0.95333772569218
ENSG00000124557	protein_coding	3.40598290598291	40.375	2.9330378163816	68.569064939422	-3.56731916028686	0.998787078575269
ENSG00000182952	protein_coding	2229.67948717949	3406.1875	773.869350967667	1297.85418897245	-0.611321513094685	0.966506526654677
ENSG00000124635	protein_coding	29.9102564102564	73.625	53.9248051956112	38.7949739012672	-1.29955545070851	0.968211740369025
ENSG00000274997	protein_coding	1.25213675213675	4.3125	2.83458403638526	3.38070505466932	-1.78413232193933	0.967861326482875
ENSG00000112812	protein_coding	15.7991452991453	2.375	37.9618941438869	1.66833250083229	2.73384709516025	0.989523654031719
ENSG00000096654	protein_coding	771.320512820513	1312.875	298.550453400237	560.168531188011	-0.767327178336339	0.962151943948264
ENSG00000196747	protein_coding	2.97863247863248	8.5625	6.49955203553534	7.30268215566491	-1.52338195667551	0.956772813196649
ENSG00000278828	protein_coding	29.7905982905983	109.5625	41.1878737163187	84.6506300429398	-1.87882508805809	0.989667745324182
ENSG00000197238	protein_coding	3.41025641025641	8.875	3.19644074094397	5.110446816734	-1.37986690286574	0.965863093188843
ENSG00000276903	protein_coding	1.61538461538462	6.5	4.69196400735192	3.55902608401044	-2.00856201350342	0.98745655227934
ENSG00000184357	protein_coding	1.9957264957265	9.125	8.97325442431568	7.57077715077301	-2.19291053875376	0.979012285134174
ENSG00000197153	protein_coding	5.67094017094017	19.4375	11.2401912209313	11.9162004570808	-1.77718283434381	0.989561771364516
ENSG00000278677	protein_coding	4.13675213675214	14.8125	8.7667984504805	9.48134132564234	-1.84024473120707	0.98929101541578
ENSG00000274641	protein_coding	5.87179487179487	17.3125	9.67767082744795	14.1643625577245	-1.55994059681449	0.966767853376681
ENSG00000124657	protein_coding	4.91880341880342	14	7.83232469641237	10.7206964947868	-1.50904752350878	0.966625673323501
ENSG00000196812	protein_coding	262.106837606838	506.25	106.142432629692	154.040038085341	-0.949695013000035	0.966705100611273
ENSG00000137338	protein_coding	765.230769230769	1466.125	248.470614133377	1190.41426262737	-0.938041321692543	0.964247018791709
ENSG00000204713	protein_coding	3860.46153846154	5478.625	1281.8011337891	1414.73473956545	-0.505040518099046	0.978929571597309
ENSG00000204681	protein_coding	27066.1452991453	13029.625	13530.4655466886	7725.07150236596	1.05469387380763	0.999999999999996
ENSG00000206503	protein_coding	27800.8888888889	44213.4375	19160.4605743463	26288.8905128351	-0.669353893550602	0.988707652883709
ENSG00000066379	protein_coding	804.884615384615	1323	275.840174883744	335.368454091914	-0.716959176684972	0.963770178965868
ENSG00000204590	protein_coding	11321.8675213675	9154.625	2977.33599339531	3114.00800416441	0.306539252339031	0.963498610620212
ENSG00000204574	protein_coding	5622.23504273504	8034.25	1873.75297137501	2021.45939030856	-0.515019585928571	0.98947132833028
ENSG00000137343	protein_coding	5564.90598290598	7278	1887.28220234668	2034.04172359697	-0.3871847372226	0.952375829848966
ENSG00000146112	protein_coding	3988.74786324786	5635.8125	1990.46151411136	2653.65125110667	-0.498687684212933	0.954676172929229
ENSG00000137404	protein_coding	617.918803418803	1660.625	402.94203172723	808.024741782907	-1.42623714193484	0.99793286818163
ENSG00000137337	protein_coding	3122.17521367521	4425.4375	1165.30150055432	1815.66318347686	-0.503268585144338	0.953654060088389
ENSG00000196230	protein_coding	33326.2564102564	73520.6875	14908.6357571704	25857.2089128448	-1.14149099109699	0.999999999999998
ENSG00000204580	protein_coding	54333.3760683761	45076.375	20775.7986670264	19409.8339813439	0.269467193365049	0.983907082361604
ENSG00000204536	protein_coding	1133.10683760684	1782	427.973236944823	705.186500154392	-0.653213441439366	0.951841481308789
ENSG00000137310	protein_coding	479.51282051282	1156.6875	440.777631505714	516.381863708115	-1.27035785344689	0.993575500742909
ENSG00000204525	protein_coding	22584.7820512821	31111.4375	20074.591309624	19987.4979723785	-0.462094064473042	0.953552867844017
ENSG00000234745	protein_coding	29909.0641025641	40402.4375	25298.3321140196	25089.6048061576	-0.433859566972204	0.950696191063576
ENSG00000198563	protein_coding	14620.6495726496	19415.3125	3950.25033121304	5831.98535341954	-0.4091875189895	0.984264630325033
ENSG00000254870	protein_coding	10937.2478632479	14040.0625	2592.90798158382	3192.67226564728	-0.360299599051955	0.972060302904792
ENSG00000213760	protein_coding	7005.64957264957	3278.5	3894.29817555193	1609.2020382786	1.0954829304969	0.999999981122604
ENSG00000204463	protein_coding	13041.7905982906	17316.625	3295.81360463206	4995.81415286838	-0.409015816228312	0.981410804013203
ENSG00000204435	protein_coding	6638.30769230769	8849.6875	1580.20921883951	2637.0917748851	-0.414811010327409	0.955712605962748
ENSG00000263020	protein_coding	5042.47863247863	6894.25	1178.60753731226	1608.79145116243	-0.451260549383392	0.966583621584063
ENSG00000213722	protein_coding	5447.61538461538	7869.1875	2021.79256861131	4789.86193564073	-0.530589834950452	0.951792154615117
ENSG00000213719	protein_coding	2035.48290598291	3884.375	1347.37656466286	2231.9640640775	-0.932311380411711	0.989670637520514
ENSG00000204410	protein_coding	589.957264957265	1521.6875	467.302952770495	1150.87182713802	-1.36698975335851	0.989669633088009
ENSG00000255152	protein_coding	712.478632478632	1704.9375	521.107875584706	1160.7350813888	-1.25880020064418	0.989673809451816
ENSG00000228727	protein_coding	299.538461538462	640.0625	230.917670647713	452.746797338203	-1.09547152561689	0.956647000332082
ENSG00000204394	protein_coding	5692.95299145299	8384	1884.20950568137	3031.12441183136	-0.558461529894881	0.984249373343386
ENSG00000204392	protein_coding	1954.17948717949	3281	624.29614431021	1102.63490482269	-0.747572612030279	0.986328184263838
ENSG00000166278	protein_coding	1014.41025641026	2130.6875	1319.997139767	2218.38559073184	-1.0706777765894	0.969431655044688
ENSG00000168477	protein_coding	1082.44444444444	550.875	502.61591995753	309.147402814041	0.9744960851207	0.979011630801082
ENSG00000204314	protein_coding	1552.47863247863	611.5625	1464.498300468	279.369282193539	1.34400156121413	0.98921176457738
ENSG00000204287	protein_coding	16873.5769230769	24648.125	26900.5438539017	19464.9691390285	-0.546712070101069	0.96287753941444
ENSG00000196735	protein_coding	1566.73504273504	2687.125	3735.15084157584	2503.47701873481	-0.778302214262596	0.962060858645484
ENSG00000223865	protein_coding	5241.04700854701	8091.9375	7476.6692604087	6704.54737690522	-0.626630127936521	0.960024037880239
ENSG00000112473	protein_coding	6176.2735042735	8493.0625	2093.67097416245	2335.80237373941	-0.459548225753011	0.967035190396164
ENSG00000231500	protein_coding	31913.7094017094	50881.0625	12846.9381877282	20365.4124975615	-0.672952491311951	0.997368749068017
ENSG00000227057	protein_coding	2160.84615384615	3303.75	651.296450442142	1164.9065484693	-0.612508159832425	0.966275143839712
ENSG00000204209	protein_coding	3450.53418803419	5311.25	1080.62021260503	1577.86486535867	-0.622231711207235	0.989675112462959
ENSG00000237649	protein_coding	508.606837606838	3315.875	973.754562384282	1892.76566167077	-2.70476685937889	0.999999999999997
ENSG00000030110	protein_coding	604.123931623932	982.8125	210.215660834326	304.295737455084	-0.702071668589365	0.951648173106753
ENSG00000124493	protein_coding	112.555555555556	31	168.07610908573	27.7944838652085	1.86029714697195	0.979635141037952
ENSG00000137309	protein_coding	3683.43162393162	10074.625	1914.30343387237	6456.87604418731	-1.45160377239597	0.999999035567822
ENSG00000272325	protein_coding	22326.8418803419	16346.125	6176.10553678451	4518.62040708592	0.449830525099775	0.999999999305009
ENSG00000270800	protein_coding	22965.7307692308	34565	6734.38246944739	12601.2101323643	-0.589829234819894	0.995004583788982
ENSG00000124614	protein_coding	18349.5726495726	30499.5	6095.63856297333	13122.8494009495	-0.733039127776794	0.998904493127803
ENSG00000124562	protein_coding	2714.47008547009	4868.3125	885.707961758209	1494.28621616922	-0.84275119362686	0.994200608618606
ENSG00000064995	protein_coding	1360.60683760684	2158.375	387.747295195708	446.733906630483	-0.665695298690425	0.971190720161747
ENSG00000146197	protein_coding	165.337606837607	512.6875	136.650117567304	472.671657531244	-1.63266481343528	0.984754621827444
ENSG00000112039	protein_coding	471.636752136752	816.5	185.11230930303	326.179500684311	-0.791776741558533	0.954537081830737
ENSG00000096063	protein_coding	1963.72222222222	3816.75	784.897781662402	3704.69204298189	-0.958753823974815	0.975857760559395
ENSG00000112079	protein_coding	1726.51282051282	3508	659.177242609289	3861.85266420147	-1.02278770057565	0.977815787508215
ENSG00000112081	protein_coding	10608.1239316239	18242.625	3059.79753980145	9645.96338976396	-0.782143804013689	0.997036673505883
ENSG00000137168	protein_coding	2816.96581196581	7682.1875	897.989479961931	16114.7023024266	-1.44737512172884	0.967263118981086
ENSG00000137193	protein_coding	1216.50427350427	2485.625	1222.2059850691	2747.88594802138	-1.03086726864679	0.96658159576006
ENSG00000198937	protein_coding	1207.2264957265	3103.875	609.550742168194	2742.39972469369	-1.36237408311241	0.994562229038957
ENSG00000146122	protein_coding	34704.4487179487	8302.3125	23064.736972557	6381.36328923269	2.06353547056686	0.999999999999999
ENSG00000124615	protein_coding	7274.15811965812	3223.25	3623.23115769629	1685.10828534351	1.17426419596933	0.999999834906863
ENSG00000124641	protein_coding	1159.94871794872	3872.1875	443.252809526184	8979.10558440167	-1.73908778851086	0.971348598219563
ENSG00000112578	protein_coding	1062.84615384615	3617.875	427.746136564269	6899.01643110572	-1.76720977974529	0.988265711155636
ENSG00000137413	protein_coding	1302.97008547009	3620.375	413.88936544275	7414.15306806291	-1.47433517817154	0.966602716833431
ENSG00000112619	protein_coding	64.3247863247863	17.6875	123.785591253124	11.602980938822	1.86264461165259	0.979778173853766
ENSG00000112655	protein_coding	2018.03418803419	3708.625	961.004440836175	1161.70793087878	-0.87793378046203	0.998216564639857
ENSG00000124571	protein_coding	3220.24786324786	5186.4375	1383.2683254483	1395.68014333514	-0.687572172130363	0.994275079368392
ENSG00000172432	protein_coding	1885.80769230769	2963.0625	708.154126995006	748.317977756337	-0.651906494635779	0.979178634451386
ENSG00000172426	protein_coding	743.965811965812	1410.9375	222.761788188203	780.940498693722	-0.923345851901114	0.966402170163796
ENSG00000096080	protein_coding	1388.11965811966	2497.4375	404.626392872888	1190.15231343163	-0.84731663820548	0.978829603658268
ENSG00000157593	protein_coding	3054.2905982906	4763.75	1012.14697282032	1493.11886108686	-0.641260370186328	0.987523470474869
ENSG00000178233	protein_coding	2836.0811965812	1012.125	3110.18484295183	725.559358931668	1.48651135978639	0.994720807516615
ENSG00000146221	protein_coding	769.935897435897	298.875	768.652714737433	253.558375921601	1.36519611138875	0.962954462287875
ENSG00000112782	protein_coding	209.764957264957	85.5625	155.639013289482	77.7620033606817	1.29372314404545	0.951551977171417
ENSG00000001561	protein_coding	2093.68376068376	1383.125	1325.38448320434	701.576403537063	0.598112001616091	0.957406670714
ENSG00000153291	protein_coding	1300.73931623932	790.1875	740.079386468726	538.297590402682	0.719064928061972	0.950120130988575
ENSG00000146072	protein_coding	11776.5512820513	7647.75	5993.66152604359	3781.98291023814	0.622809844865297	0.995222146987552
ENSG00000112118	protein_coding	3150.70512820513	6310.6875	1403.11597545408	2721.36168657653	-1.00212244402042	0.999827319956431
ENSG00000170915	protein_coding	8865.74786324786	3576.6875	5058.65946047098	2029.59141105626	1.30961826004006	0.999999999999999
ENSG00000065308	protein_coding	1118.40598290598	3312.6875	755.56362849349	5111.58858175877	-1.56655813070059	0.987021618786939
ENSG00000001084	protein_coding	5643.87606837607	3026.875	2371.87343549716	1094.42526012515	0.898857210891004	0.997337625756001
ENSG00000146151	protein_coding	345.141025641026	63.5	311.670139993793	60.2107410129898	2.4423574748085	0.99051218901695
ENSG00000112175	protein_coding	7.65811965811966	2	19.1695226603128	2.16024689946929	1.9369902024742	0.954557147657873
ENSG00000151914	protein_coding	38844.6666666667	30181.625	17840.9622981868	17299.0039669919	0.364046047988719	0.984235693284882
ENSG00000146143	protein_coding	391.42735042735	814.0625	191.409289635103	313.104981063328	-1.05639499653524	0.979348707333254
ENSG00000112245	protein_coding	6210.60256410256	8685.625	2222.51407159737	3607.52651872905	-0.483896417919702	0.966575278501143
ENSG00000135298	protein_coding	3461.61111111111	2269.375	1691.82115047599	1230.7780669154	0.609148631630173	0.978817948516833
ENSG00000168216	protein_coding	4231.61111111111	3362.125	1450.30630716309	1226.00515904298	0.331833685225618	0.957565214183877
ENSG00000112305	protein_coding	5061.4188034188	3715.25	2138.38738822838	1463.91436452638	0.446082560736996	0.982923364954115
ENSG00000112309	protein_coding	7470.46153846154	3879.4375	4650.9042722912	2074.10822503713	0.945349894393403	0.998982579263951
ENSG00000119900	protein_coding	19797.1196581197	5478.0625	12743.7135175497	3451.69930070683	1.85355291241198	0.999999999999932
ENSG00000079841	protein_coding	841.521367521368	404.625	1284.60116953766	373.246455665244	1.0564144438311	0.957566531356817
ENSG00000185760	protein_coding	1582.10256410256	816.75	1345.39147507152	567.211248125423	0.953876674697056	0.977598655205864
ENSG00000156508	protein_coding	141316.188034188	206179.625	62049.4443835546	141550.463482522	-0.544975031761819	0.963279478657055
ENSG00000156535	protein_coding	497.111111111111	249.9375	396.063782477237	119.791189854124	0.992000973806677	0.959446590495363
ENSG00000112697	protein_coding	16224.8247863248	12536.6875	5754.38312352059	5268.16676170816	0.372046695371158	0.990372531276065
ENSG00000112742	protein_coding	160.576923076923	1160.375	327.097806082737	726.079323031123	-2.85325463902047	0.999404653294765
ENSG00000112773	protein_coding	562.094017094017	1231.375	359.770157503573	996.060766218608	-1.13138681951675	0.975108261884629
ENSG00000065833	protein_coding	704.893162393162	309.3125	699.099022651555	333.147558648316	1.18833947394299	0.957917724156463
ENSG00000146250	protein_coding	1244.27777777778	330.4375	965.392572741293	412.146570813507	1.91285926798337	0.989100710260495
ENSG00000065609	protein_coding	4864.14957264957	2497.8125	4116.03755022607	1490.50851361764	0.961522408228479	0.994326244012296
ENSG00000135316	protein_coding	7756.61965811966	10292	2673.31329450909	3721.85785148582	-0.408023395506013	0.962405547317057
ENSG00000025039	protein_coding	5322.74358974359	3887.1875	2563.58405447488	1871.28494957342	0.453443371292954	0.968993657689628
ENSG00000172461	protein_coding	4224.81196581197	2030.125	2128.29544897776	1360.15763179616	1.05731857205395	0.996126934092899
ENSG00000112218	protein_coding	94.7991452991453	234.625	93.6297053076883	174.215144768377	-1.30741078797444	0.966158402727751
ENSG00000186231	protein_coding	1728.16666666667	679.8125	983.189756133842	495.119139702759	1.34603356493847	0.990347495881954
ENSG00000146263	protein_coding	443.769230769231	961.0625	224.72725995479	513.370102849786	-1.11482061552399	0.979315094757519
ENSG00000184486	protein_coding	3542.95299145299	5432.25	1601.1486655782	2783.34164869017	-0.616597552380329	0.967717730947946
ENSG00000112276	protein_coding	543.799145299145	2984.625	356.779572491063	6066.46571324688	-2.45640388804677	0.995192081210037
ENSG00000085377	protein_coding	1405.52136752137	2948	594.527252569558	2064.92524481315	-1.06863113789168	0.98967216059504
ENSG00000272398	protein_coding	5369.30341880342	22755.3125	2991.07508013586	59228.1378014636	-2.08339656018684	0.985303577628398
ENSG00000080546	protein_coding	3372.25641025641	2090.875	1735.91316535782	1161.82499399293	0.689607421058495	0.979919087939233
ENSG00000135596	protein_coding	3621.30341880342	5420	2137.67239694033	2759.1638830148	-0.581783790350818	0.958526401473909
ENSG00000112394	protein_coding	72.6581196581197	289.5	65.8805216373784	231.696065280934	-1.99436741281514	0.993273595506257
ENSG00000009413	protein_coding	4040.77777777778	7458.3125	2104.24850076707	6281.68020748961	-0.884216233848308	0.980448721256145
ENSG00000112769	protein_coding	2505.17948717949	4032	1370.11867607525	2980.86705506972	-0.686581667757755	0.951725803752882
ENSG00000281613	protein_coding	6.36324786324786	1.75	5.60736943505764	2.04939015319192	1.86240839694109	0.957570039841723
ENSG00000196591	protein_coding	4521.52136752137	8980.375	1899.97124486165	3725.57837791664	-0.989967408374471	0.999333834748503
ENSG00000178425	protein_coding	917.846153846154	498.0625	539.864783824126	404.579859236715	0.881925562362247	0.957161297734886
ENSG00000187189	protein_coding	7895.37179487179	5993.5625	3804.6524098645	2990.98211225566	0.397593426332965	0.981670178364941
ENSG00000189241	protein_coding	7704.65811965812	5649.125	5064.11698222452	2155.84736240765	0.447703517161399	0.984486110256754
ENSG00000196376	protein_coding	1978.57692307692	5627.125	1354.64959141347	4704.31825560304	-1.50793485606228	0.999850664879377
ENSG00000111885	protein_coding	982.153846153846	571.875	748.820802499189	309.083780443642	0.780249190022486	0.955611214733828
ENSG00000152661	protein_coding	33627.0641025641	6419.125	26737.740577407	4490.10122937112	2.38917426609418	0.99999999999999
ENSG00000111897	protein_coding	28802.264957265	17569.5	11141.3760666764	7796.67624055277	0.713109131892983	1
ENSG00000164434	protein_coding	2495	5550.8125	2368.05211236302	5544.03569275126	-1.15365914579695	0.990723265049071
ENSG00000111907	protein_coding	1144.67521367521	474	970.14079619784	345.865677202388	1.2719793466723	0.976841234119419
ENSG00000111911	protein_coding	3630.34615384615	2872.375	1079.91385159815	1113.5638808199	0.337863004844774	0.957270239505084
ENSG00000203760	protein_coding	93.6538461538462	309.0625	101.043163375717	133.792610035084	-1.72248846681786	0.994634422710519
ENSG00000146374	protein_coding	142.448717948718	16.3125	254.945705611034	17.2229256128762	3.12639283053982	0.996807093190298
ENSG00000172673	protein_coding	44.5042735042735	13.25	81.8699506709299	8.58292879305582	1.74795151724365	0.978837332680042
ENSG00000079819	protein_coding	14720.9957264957	10948.625	6085.26369486427	6348.28589857136	0.427125560310612	0.989316867011737
ENSG00000079950	protein_coding	4746.19230769231	3336.6875	1537.05963699067	1016.62728134094	0.508353981133219	0.984210715229272
ENSG00000118513	protein_coding	27.1495726495727	205.9375	56.7915307170882	139.811048085145	-2.92320516567803	0.999999390243648
ENSG00000146410	protein_coding	40.7094017094017	171.8125	52.3551031046615	89.6676967103167	-2.07740107773234	0.99769714351535
ENSG00000135525	protein_coding	2336.84615384615	853.25	1827.60644431058	964.161086126172	1.45352234305187	0.991531840465094
ENSG00000197442	protein_coding	5291.27777777778	1229.3125	2374.33827686378	577.541423478293	2.10576445162675	1
ENSG00000027697	protein_coding	6250.88461538462	4959.625	2838.38462331853	2291.40704589996	0.333829330399011	0.957566384790721
ENSG00000112379	protein_coding	4879.90598290598	3065.0625	2983.11520924651	2225.04626075504	0.670936860492495	0.980847294149833
ENSG00000146386	protein_coding	238.217948717949	503.75	136.102837359862	229.399360650083	-1.08042581535533	0.972028341924815
ENSG00000010818	protein_coding	2840.45726495727	1308.625	1977.57091653511	735.736535724576	1.11807146025887	0.991083713679466
ENSG00000112419	protein_coding	789.17094017094	332.8125	418.836663762329	152.128550355722	1.2456282121114	0.984090114452052
ENSG00000152818	protein_coding	5227.76068376068	1906.4375	2838.95698416383	971.852250001683	1.45531386398893	1
ENSG00000152822	protein_coding	436.230769230769	99.9375	447.244877949168	92.6135114332677	2.12599349934292	0.989260949669797
ENSG00000111961	protein_coding	6410.90598290598	4411.6875	2891.84012131725	2486.08542944526	0.539197649629288	0.984647840393793
ENSG00000111962	protein_coding	5874.90170940171	3894.8125	2964.83409688589	2387.98607530139	0.593010837494692	0.982123589732266
ENSG00000186625	protein_coding	732.807692307692	1163.25	238.961921169254	274.673260438653	-0.666654634448438	0.953269291100404
ENSG00000120256	protein_coding	1727.51709401709	1040.5	939.096571685349	431.899062281918	0.731423021274975	0.974889074940681
ENSG00000131015	protein_coding	28.6880341880342	76	26.0494928814517	65.399286438513	-1.40555030595126	0.96514322466167
ENSG00000198729	protein_coding	267.333333333333	743.75	353.970925796191	644.747340695046	-1.4761780273489	0.983412127841537
ENSG00000120254	protein_coding	1513.70085470085	2377.375	589.307686707886	1264.57080334265	-0.65128936689216	0.951610232712015
ENSG00000131016	protein_coding	4161.44871794872	6578.4375	3481.48128153346	4234.58160024892	-0.660659099280123	0.966404749745287
ENSG00000112029	protein_coding	438.594017094017	1605.625	386.103893330199	821.110538640606	-1.87217694781878	0.999886975442549
ENSG00000091844	protein_coding	413.461538461538	901.9375	284.602246000492	655.848709053137	-1.12527433355767	0.966510496683235
ENSG00000074706	protein_coding	1113.64102564103	359.8125	1424.90820703698	297.408186112398	1.6299670527505	0.984562140001537
ENSG00000074771	protein_coding	7.69230769230769	0.8125	14.2702075911536	1.22304265393049	3.24297675349254	0.988148742440846
ENSG00000146425	protein_coding	3274.2905982906	5348.6875	1418.89642518571	1538.03951916067	-0.708002547015211	0.990404197833246
ENSG00000092820	protein_coding	19492.6794871795	14063.75	10348.9656660005	9165.42980625204	0.470951088634104	0.982773071915672
ENSG00000285441	protein_coding	3560.07692307692	5883.875	7695.89644029911	5889.22484854048	-0.724858183538467	0.963769502316273
ENSG00000146457	protein_coding	4270.14957264957	6113.375	1815.32224614814	1275.37167785186	-0.517682461320688	0.987099856766086
ENSG00000120437	protein_coding	2297.5641025641	3434.4375	1036.38276840863	1279.76461214553	-0.579968716912261	0.966568736570644
ENSG00000120438	protein_coding	8671.87179487179	12493.3125	2711.83208912909	4037.64562946857	-0.526740713369736	0.989651734706083
ENSG00000085511	protein_coding	1879.10683760684	4129.8125	836.021772949575	2227.96299247392	-1.13602918822706	0.99746079318161
ENSG00000112531	protein_coding	61749.0384615385	55841	22923.8559837041	27747.7358499752	0.145091894089974	0.962568926483308
ENSG00000112541	protein_coding	477.534188034188	864.875	361.09225234833	455.230765656277	-0.85688761224425	0.952539970096379
ENSG00000071242	protein_coding	4431.51282051282	3189.3125	2067.84343765855	1392.4677719191	0.474553822233798	0.976731115018245
ENSG00000177706	protein_coding	2842.48717948718	5534.6875	1929.67874804341	3640.37354711024	-0.961348019612338	0.988511727712629
ENSG00000188191	protein_coding	6417.97008547009	3536.5625	8033.86959040709	1711.22509599604	0.859769307553296	0.991583137809898
ENSG00000225968	protein_coding	529.811965811966	1194.4375	375.406867841717	1019.32624602398	-1.17277903299417	0.971517459469404
ENSG00000106268	protein_coding	938.346153846154	1688.75	336.515717554335	721.9668044077	-0.847763636459777	0.969380627845238
ENSG00000106263	protein_coding	9046.76923076923	11996.1875	2932.68175441817	2862.6113071518	-0.407101400667315	0.968073855823731
ENSG00000106012	protein_coding	3501.90598290598	2330.4375	1154.82962705228	1109.05112408461	0.587539529911511	0.978896514734045
ENSG00000136295	protein_coding	6949.8547008547	11838.375	3016.52964710191	3752.02220808993	-0.768416341214097	0.999999236368105
ENSG00000174945	protein_coding	596.290598290598	243.875	381.890341311174	231.959155887411	1.28987371714519	0.968403191311859
ENSG00000075618	protein_coding	12547.6623931624	19890.3125	5107.62826137023	6129.17037038184	-0.664647325042142	0.999613077701817
ENSG00000136240	protein_coding	5610.06837606838	9309.5625	2103.93391280899	2540.70024386323	-0.730695015720371	0.999735590123257
ENSG00000106399	protein_coding	601.594017094017	1051.3125	224.144902852554	322.026441719724	-0.805329446056291	0.966629650931735
ENSG00000106415	protein_coding	4280.39316239316	9307.75	2540.58145302173	5642.57372127294	-1.12068914438712	0.999227549085205
ENSG00000003147	protein_coding	633.15811965812	1185.75	433.722845927801	538.413781398656	-0.905162131960727	0.972048317603715
ENSG00000106460	protein_coding	6637.70512820513	5490.5625	2778.44923296166	2569.88899808922	0.273730582133608	0.954042790090245
ENSG00000006468	protein_coding	19818.5769230769	30553.5	12625.6676051958	32483.726715593	-0.624484281553261	0.951398479969503
ENSG00000136267	protein_coding	2468.88034188034	1089.625	1456.72256726564	1055.95826148575	1.18002520615358	0.977016769943974
ENSG00000171243	protein_coding	47.042735042735	11.5625	71.1580352246799	10.6268135707119	2.02451857460238	0.971346941651757
ENSG00000136261	protein_coding	1927.50854700855	3603.4375	982.975269147175	1720.77501797882	-0.902636565277053	0.991927382951479
ENSG00000106537	protein_coding	1725.11538461538	2804.625	1282.78604701768	1246.73214845852	-0.701115024267717	0.971789547827586
ENSG00000106541	protein_coding	5.64102564102564	1.3125	18.0169026687764	1.53704261489394	2.10364007188365	0.961925081915102
ENSG00000106546	protein_coding	939.952991452991	1962.6875	1017.37829461181	1514.23893837796	-1.06216997229694	0.979382296609767
ENSG00000122691	protein_coding	73.7094017094017	406.5	96.6841288402476	353.920141651569	-2.46333479890593	0.999291700422733
ENSG00000105855	protein_coding	9549.16666666667	6935.75	5336.93255700555	3775.19386698661	0.461322940667076	0.985212838670353
ENSG00000105877	protein_coding	275.166666666667	1102.875	239.795231851853	775.078995973959	-2.00289166541612	0.998159604183999
ENSG00000164649	protein_coding	745.564102564103	2790.3125	694.589530618551	2140.43203485496	-1.90402240132565	0.999998710914387
ENSG00000136237	protein_coding	3218.48717948718	1973.8125	3637.74593962995	2261.21578562654	0.705397772849291	0.962939085535638
ENSG00000122591	protein_coding	1019.90598290598	2505.625	648.425951284196	1261.9483811419	-1.29673434473497	0.997057476792902
ENSG00000122550	protein_coding	3433.65811965812	5001.875	1331.49055629408	1852.82317468955	-0.542722602987763	0.966550289534622
ENSG00000136243	protein_coding	1834.17948717949	3373.3125	804.274696474144	2241.4720674518	-0.87903115069279	0.980442044979855
ENSG00000136235	protein_coding	1610.19658119658	3051.9375	2913.13340951271	2455.11361498811	-0.922488586992863	0.969643869607476
ENSG00000156928	protein_coding	933.521367521368	2017.5	328.744708295748	584.438876188092	-1.11181372348119	0.999218408292941
ENSG00000136231	protein_coding	130.111111111111	1781.875	310.294330100185	1225.88492526827	-3.77558005976641	0.999999999999997
ENSG00000105926	protein_coding	1824.34188034188	627.0625	1791.2186690587	426.452571610646	1.54069496455294	0.994177529154211
ENSG00000070882	protein_coding	1375.10683760684	765.125	672.709288489463	507.393453511835	0.845776343654828	0.963246256573108
ENSG00000050344	protein_coding	257.094017094017	488.5625	132.484089766675	260.975342066385	-0.926247095452198	0.950317164025811
ENSG00000122566	protein_coding	40782.8717948718	50788.6875	11273.2147130411	15290.8953028428	-0.316543823036881	0.966547662502611
ENSG00000122565	protein_coding	8456.29487179487	12348	2909.22937796621	3566.39453790519	-0.546179798444004	0.99420689003753
ENSG00000105991	protein_coding	8.25641025641026	32.125	10.4484459662639	26.6104616019089	-1.96010988994151	0.989700757509972
ENSG00000105997	protein_coding	5.47008547008547	229.4375	21.0644107847668	211.281792479459	-5.39039402379559	0.999999999999995
ENSG00000106004	protein_coding	15.8205128205128	291.8125	59.6534506101111	217.503170474976	-4.20517341295502	0.996774271046969
ENSG00000106006	protein_coding	4.86752136752137	81.4375	18.596332321301	78.5976833840116	-4.06443405644343	0.999711570530435
ENSG00000122592	protein_coding	70.5	802.375	224.313033303621	687.876430278966	-3.50858149325386	0.998964821601252
ENSG00000253293	protein_coding	116.982905982906	924.625	332.778960597589	683.132673790385	-2.98257063791913	0.999995909117093
ENSG00000106049	protein_coding	3027.40170940171	1845.3125	1140.71880102037	689.906923070062	0.714214966215537	0.983117075481439
ENSG00000106052	protein_coding	10213.8418803419	8115.5625	3077.18116030659	2855.6334257919	0.33176263170391	0.984281359234081
ENSG00000146592	protein_coding	2279.64957264957	4646.4375	1574.13930330245	3282.72084240599	-1.02731293145763	0.992394773875143
ENSG00000255690	protein_coding	7677.93162393162	3323.75	4625.24252230674	1971.55145338217	1.20790584019179	0.999808453392874
ENSG00000136193	protein_coding	20247.2735042735	11953.8125	8843.25887207439	6243.92624576076	0.760256829068866	0.999855748029231
ENSG00000180354	protein_coding	37531.2521367521	16352.25	23602.894827924	11543.4241395986	1.19860326487599	1
ENSG00000106105	protein_coding	4843.08974358974	6387.375	1687.2198494084	1638.42423789852	-0.399295416329366	0.956138569581116
ENSG00000106113	protein_coding	40.3418803418803	9.9375	67.545332085777	7.13179500546672	2.02132346938144	0.983173174425511
ENSG00000106128	protein_coding	58.8247863247863	15.6875	45.076940244427	11.4117994491082	1.90680871594875	0.981318378744912
ENSG00000078549	protein_coding	58140.7179487179	14411.125	41474.5266917704	9463.49716102175	2.01236592320636	0.999999999999994
ENSG00000180347	protein_coding	7.78205128205128	2.75	17.3581170009048	1.9832633040858	1.50071886875614	0.953074838199402
ENSG00000122642	protein_coding	1625.9358974359	2706.0625	769.839139427358	1709.42163586596	-0.734924780354575	0.962096612147004
ENSG00000173852	protein_coding	2847.07692307692	4476.9375	1570.72916095097	2521.3349498166	-0.653030705007329	0.966886818995045
ENSG00000122547	protein_coding	6266.52991452991	4664.375	3457.05772731706	3239.45342869236	0.425982992007792	0.95116987730088
ENSG00000106536	protein_coding	47.0555555555556	13.75	85.0463715413596	8.52056336165632	1.77493344436523	0.97724055870906
ENSG00000122641	protein_coding	235.811965811966	87.75	409.312674833008	68.2265832844256	1.42616589635267	0.954660897526034
ENSG00000256646	protein_coding	4011.18803418803	5501.125	1089.28165431688	1188.97675194541	-0.455697087599929	0.966398954299565
ENSG00000106588	protein_coding	4037.06837606838	5556.5	1103.8363435837	1101.01280646503	-0.460868403607293	0.966751456545077
ENSG00000164543	protein_coding	1755.30341880342	2913.5625	776.491110073127	1548.57814220013	-0.731063824918264	0.967156211671507
ENSG00000058404	protein_coding	3707.16666666667	962.75	5706.53013732115	768.420154169145	1.94508385411236	0.998583401642895
ENSG00000015676	protein_coding	9740.02991452991	7592.8125	3438.4652197995	1464.88239431248	0.359291821148626	0.986498782994875
ENSG00000196262	protein_coding	12586.9871794872	19602.8125	3593.28629277006	10439.2553132795	-0.639127657888187	0.989639428212069
ENSG00000164742	protein_coding	3103.84188034188	2046.6875	4599.0085865524	1620.2684024054	0.600764223672271	0.954356428696739
ENSG00000146674	protein_coding	2418.38461538462	6378.625	3271.77439709913	4964.22470448978	-1.39920175845888	0.999258329517564
ENSG00000188730	protein_coding	571.397435897436	236.875	377.245517432059	225.79987452019	1.27036861902074	0.956089687429472
ENSG00000132432	protein_coding	1463.61538461538	2275.625	531.127682751159	912.118988948262	-0.636726350086719	0.959150693310058
ENSG00000146731	protein_coding	8374.94871794872	12082.5625	2668.94913606856	2985.42289508538	-0.528774195886933	0.997172998992953
ENSG00000164776	protein_coding	3373.21367521368	1924.875	1819.98479137663	862.506801905546	0.809358947067826	0.977579122852667
ENSG00000185290	protein_coding	6.78205128205128	2.25	11.7246456639788	1.84390889145858	1.59179669180947	0.958376772656937
ENSG00000234444	protein_coding	988.260683760684	1684.875	436.993901501777	771.643862154038	-0.769678010839864	0.963719825961498
ENSG00000243335	protein_coding	2869.73076923077	2150.8125	914.359800985713	834.142930897737	0.416033631963151	0.95218765924027
ENSG00000126524	protein_coding	8326.95726495727	5849.25	2330.90307755689	1506.07248608204	0.509537767942865	0.9969787607931
ENSG00000183166	protein_coding	2979.23931623932	414.6875	3345.66259634416	475.222154190367	2.8448475514073	1
ENSG00000106089	protein_coding	2027.30341880342	701.875	3224.75706072178	225.698286804899	1.53027600502643	0.996487415983963
ENSG00000049541	protein_coding	1274.35897435897	2424.125	486.582343516613	629.706690981338	-0.927692365482716	0.993517156480306
ENSG00000106665	protein_coding	20460.4017094017	17868.75	7316.84578557961	7334.11312066201	0.195395755665404	0.954507426458366
ENSG00000177679	protein_coding	1024.75213675214	1916.8125	827.834705007683	2338.54690548782	-0.903434223237254	0.9524838297399
ENSG00000106211	protein_coding	4785.76923076923	8127.1875	4060.9186034195	7928.43015330484	-0.764005346678426	0.961582130057117
ENSG00000170027	protein_coding	17912.5555555556	14624.625	14854.0095322305	5096.19845080625	0.292571546952822	0.981162316145275
ENSG00000135205	protein_coding	703.782051282051	401.9375	457.444271258655	230.99046697501	0.808157536804283	0.951239204745191
ENSG00000186472	protein_coding	987.25641025641	274.4375	1758.64277142657	232.117490005959	1.84694720078391	0.985400726434381
ENSG00000075213	protein_coding	247.183760683761	523.375	326.999751271647	434.374013188328	-1.08226104784052	0.957851347355573
ENSG00000005471	protein_coding	132.876068376068	412	76.8647830639176	351.421494315113	-1.63256304576757	0.987206249137325
ENSG00000105784	protein_coding	572.957264957265	260.125	380.337345024066	123.131298485262	1.13922247704349	0.978362465925201
ENSG00000006634	protein_coding	481.555555555556	1288.8125	299.056009637549	566.996792318969	-1.42026823971949	0.998713228518338
ENSG00000008277	protein_coding	8108.89316239316	5119.375	4027.9130712525	2776.55558501296	0.663537315447849	0.990754903902161
ENSG00000164647	protein_coding	26.7521367521368	88.625	23.9707998269089	117.086791170766	-1.72805959500294	0.96156634384206
ENSG00000157214	protein_coding	666.683760683761	152.125	646.781369480311	151.845480670318	2.13174532293349	0.990541894013843
ENSG00000127914	protein_coding	3989.11538461538	2778.25	1740.60682266064	1514.62331950885	0.521892428140008	0.970598484632944
ENSG00000001629	protein_coding	7833.01282051282	5814.6875	3409.33323309053	2616.14229273435	0.429865660961207	0.977011975359247
ENSG00000105810	protein_coding	2586.13247863248	4747.1875	2670.48867824924	4485.76178916878	-0.876276851796645	0.968743836019736
ENSG00000164692	protein_coding	2075.00427350427	4760.9375	2843.28676021959	3787.9499199215	-1.19813138208314	0.994207399507215
ENSG00000105854	protein_coding	16765.4743589744	10145.1875	9211.84322898004	3890.47939151891	0.724697774280211	0.999997930298701
ENSG00000004799	protein_coding	6583.62820512821	3841.25	4915.0675110317	2576.47333901724	0.777307003442658	0.982840010317347
ENSG00000158560	protein_coding	1630.63675213675	538.4375	2106.15440715964	418.391996218857	1.59858464025494	0.989087259906323
ENSG00000180535	protein_coding	6.8034188034188	1.9375	8.31797197575924	1.842778698958	1.81206359057337	0.975765204560387
ENSG00000106236	protein_coding	1151.92307692308	503.8125	2501.41610246328	472.095642675648	1.1930855576881	0.963368604354713
ENSG00000166448	protein_coding	3221.95726495727	556.9375	5744.26916412571	581.159010799397	2.53235001741455	0.999955838474801
ENSG00000021461	protein_coding	17.7435897435897	6.3125	13.0713813437754	4.49768458950455	1.49101452602268	0.963522553084215
ENSG00000166508	protein_coding	6848.35042735043	13787.4375	3816.69865280027	5603.92499317814	-1.0095259150648	0.998991191758556
ENSG00000213420	protein_coding	1025.70512820513	2331.875	736.368104713142	1343.14401685002	-1.18487441339453	0.993594722731421
ENSG00000239521	protein_coding	7499.61538461538	5641.4375	2741.42322564027	2345.81877585773	0.41075378540076	0.976890663814405
ENSG00000166925	protein_coding	28935.594017094	16802.9375	10795.8862369579	7145.79403069852	0.784131793514852	0.999999999964172
ENSG00000166924	protein_coding	1846.5811965812	928.4375	1050.61466365667	321.280141257854	0.991980001058277	0.98528825044287
ENSG00000106351	protein_coding	2941.44871794872	1811.25	1390.45724082425	1059.85448686758	0.699541194333708	0.977447003561673
ENSG00000106333	protein_coding	380.474358974359	998.5	271.154251478897	582.459841248018	-1.39196319713885	0.991977020165376
ENSG00000077080	protein_coding	1072.44017094017	442.6875	1061.21319281807	408.656288951975	1.27653662292379	0.969811415973424
ENSG00000087087	protein_coding	5919.00427350427	7949.125	1802.29616182171	1585.08775256556	-0.425441566063302	0.975710887671623
ENSG00000169871	protein_coding	3015.74358974359	2064.1875	1653.83641475247	1126.98649614802	0.546939746686225	0.957487154997212
ENSG00000106366	protein_coding	1235.02991452991	2343.375	2919.6921370355	1987.99496562072	-0.924041854054418	0.960159900389683
ENSG00000106397	protein_coding	3065.2905982906	4418.9375	1109.52483012621	1351.89548258485	-0.527675674230685	0.965623413315962
ENSG00000257923	protein_coding	8962.71794871795	6775.0625	2800.85431279084	1821.81852256658	0.403702041227571	0.990548254256987
ENSG00000008282	protein_coding	4280.83760683761	2786.8125	1855.97145048555	1226.03954361187	0.619277168575895	0.979854720172328
ENSG00000172209	protein_coding	149.303418803419	25.0625	300.324713090652	24.2004648715681	2.57464496452077	0.989107853782951
ENSG00000091137	protein_coding	87.6538461538462	36.9375	125.619648034327	14.5898080864691	1.24673117094667	0.957500503281025
ENSG00000091136	protein_coding	1326.0811965812	3993.625	1433.97467288566	3909.76996552653	-1.5905297555213	0.997848811226802
ENSG00000091129	protein_coding	25783.9957264957	14195.3125	14050.9000993118	6197.95516514654	0.861061245047459	1
ENSG00000135241	protein_coding	6180.99145299145	4473.5625	2369.72660090078	1768.99719120749	0.466414097733526	0.983091329292352
ENSG00000173114	protein_coding	3289.13247863248	2121.5	1732.05024123669	931.263800792593	0.63262243912721	0.974592670857049
ENSG00000128512	protein_coding	4577.73931623932	3582	2020.84356997948	1768.63141062989	0.353869972254545	0.957571360373874
ENSG00000105971	protein_coding	401.717948717949	1046.5625	240.837321411395	1035.61099316619	-1.38140364352514	0.982067214944672
ENSG00000128534	protein_coding	978.128205128205	1504.6875	365.711219323736	292.351094576367	-0.621368413483374	0.9572799180934
ENSG00000106278	protein_coding	80127.688034188	124970	45548.4307429203	95755.5050866528	-0.641209050943482	0.975712160433844
ENSG00000081803	protein_coding	971.166666666667	306.25	989.727648192454	197.618318988903	1.66500906073623	0.989276927926424
ENSG00000128609	protein_coding	5172.92735042735	3588.5625	1950.14146924376	816.402349233105	0.527574882654344	0.988781445114608
ENSG00000106299	protein_coding	5695.4358974359	4264	2301.72759855143	1318.2228946578	0.41759882403006	0.982246417722894
ENSG00000234224	protein_coding	244.529914529915	65.5625	189.655417040664	57.2607704570357	1.89906819504987	0.982857978798707
ENSG00000170775	protein_coding	2770.26495726496	1695.125	2988.24166764676	1663.28634035153	0.708632304100695	0.957569212757862
ENSG00000128595	protein_coding	5095.07692307692	8088	3120.81218699617	3455.00328991643	-0.666679069553692	0.992353028944085
ENSG00000230626	protein_coding	13.3076923076923	34.9375	9.42051595359605	25.1779500092177	-1.39251596334756	0.965888532537451
ENSG00000158467	protein_coding	9270.31196581196	3839.125	6326.94918250918	1724.81646849745	1.27184035505709	1
ENSG00000186591	protein_coding	13878.0256410256	11825.5625	4954.06873136091	4772.48934301237	0.2308935282572	0.963791422334875
ENSG00000106484	protein_coding	2428.52564102564	5480.5625	1590.04975810359	1854.30608651862	-1.17424325363659	0.999994788973506
ENSG00000128585	protein_coding	9483.35042735043	6973.75	4397.76045095339	2787.47652904917	0.443462200927151	0.988732557105021
ENSG00000131558	protein_coding	6957.48290598291	5832.9375	2873.19110956216	1033.44714225418	0.254342843228357	0.954748520205362
ENSG00000122786	protein_coding	5875.0641025641	8394.25	3566.97400640891	2568.58940536111	-0.51479683768266	0.983723651923132
ENSG00000155561	protein_coding	3244.68803418803	4579.75	1725.79730684682	1661.14448498618	-0.49718907181408	0.960052564775045
ENSG00000105887	protein_coding	16095.4188034188	13913.0625	6713.91038617856	4970.72794761156	0.210210099908392	0.966591567862984
ENSG00000105894	protein_coding	16191.6666666667	32546.4375	10095.368162418	18647.0780158492	-1.00724814100926	0.999040410090276
ENSG00000122779	protein_coding	3736.86752136752	5851.8125	1866.1390668192	3043.43558540344	-0.647054125805873	0.978994851384855
ENSG00000146858	protein_coding	37.1965811965812	142.5	35.9674958927336	138.638618958307	-1.93771998738517	0.987849054847384
ENSG00000064393	protein_coding	39408.6581196581	21820.0625	17640.8546422566	13533.3128413741	0.852857391945893	0.999999999999999
ENSG00000261115	protein_coding	5008.71794871795	3472.8125	2711.21509539472	1965.21351575344	0.528336852205063	0.982380406822611
ENSG00000257093	protein_coding	8212.31196581196	4804.0625	3482.31544635532	2917.22430788241	0.773533512600795	0.992401607798505
ENSG00000106123	protein_coding	1782.26495726496	465.6875	3218.37807735661	340.055822623286	1.93627776558782	0.995051801753057
ENSG00000165125	protein_coding	125.824786324786	31.625	202.082100090515	23.0589823423903	1.99227876293762	0.977274753678393
ENSG00000106144	protein_coding	1531.85897435897	2526.0625	761.268312453451	809.122608652937	-0.721606848495818	0.979346530466852
ENSG00000159840	protein_coding	6222.29487179487	13032.3125	2708.13539154591	10148.9149155218	-1.06657443329036	0.999222181670878
ENSG00000146904	protein_coding	106.675213675214	430.0625	107.755272641959	312.623835463645	-2.01132133829899	0.994498649630552
ENSG00000106462	protein_coding	882.65811965812	2744	1032.4998179334	1137.24749578386	-1.63635383001109	0.999966757821765
ENSG00000155660	protein_coding	4518.83760683761	8820.375	2089.96234418822	3839.76130985595	-0.964888281647646	0.99937163334285
ENSG00000204947	protein_coding	830.388888888889	468.625	358.739828323215	196.763775460153	0.825353219169731	0.95741571441101
ENSG00000197558	protein_coding	871.65811965812	292.6875	790.59873722571	215.657666607674	1.57440126149538	0.985477022311315
ENSG00000171130	protein_coding	19273.4017094017	13359.25	7053.03048075084	5688.02039963524	0.528772210416915	0.993654328494824
ENSG00000214022	protein_coding	9758.30341880342	8555.8125	4193.55624608601	2230.24017297839	0.189725475957224	0.957566647876166
ENSG00000171115	protein_coding	872.940170940171	518.375	529.228165672183	232.948027107622	0.751886636527883	0.95541161018033
ENSG00000133612	protein_coding	9029.97863247863	7588.4375	3805.76386386811	1601.13734446278	0.25091971631034	0.963287088873947
ENSG00000033100	protein_coding	2108.61111111111	3127.3125	871.264873053909	1117.93313567196	-0.568630344326577	0.964313777811039
ENSG00000082014	protein_coding	7551.98717948718	6061.6875	2704.22178357666	1472.43103828329	0.317136837185481	0.962817248681546
ENSG00000106617	protein_coding	2727.54700854701	1267.25	1188.60199553479	898.145830772115	1.10590289730095	0.991375168932378
ENSG00000178234	protein_coding	3151.67094017094	2390.9375	1185.13042990639	814.624368957865	0.398540495720961	0.950012713693777
ENSG00000055609	protein_coding	8675.38461538462	6663.9375	3973.36089529076	3489.69078799732	0.380552849735824	0.978925737986846
ENSG00000196584	protein_coding	134.495726495727	531.0625	180.749684590355	335.458982837942	-1.98132132685469	0.998897194694854
ENSG00000130226	protein_coding	13118.1324786325	8620.5	6616.55362908668	3845.12871045951	0.605718894858428	0.997663460652418
ENSG00000130675	protein_coding	22.1153846153846	145.1875	53.6195421351066	115.531362985699	-2.71479501111816	0.998685806424728
ENSG00000155093	protein_coding	5374.9358974359	3233.25	3802.97298319284	1839.98711952013	0.733262485696572	0.988605774358779
ENSG00000146918	protein_coding	1126	2211.375	971.48588021167	1102.75309264283	-0.973736867462842	0.989169889742037
ENSG00000176595	protein_coding	6051.24786324786	2521	3370.65828673564	1592.72274214106	1.26323656146068	0.998522210962511
ENSG00000104626	protein_coding	782.794871794872	1386	339.23544531131	628.298124566144	-0.824221047675673	0.966550862036825
ENSG00000173281	protein_coding	541.615384615385	1036.375	334.998029490171	771.07672553817	-0.936205495136779	0.958363753903099
ENSG00000154319	protein_coding	5270.29487179487	1174.8125	2718.10798455134	765.283583059247	2.16545316145267	1
ENSG00000104723	protein_coding	1730.71794871795	2748.125	1086.36009842652	1300.48969622985	-0.667076996402364	0.966509658031288
ENSG00000038945	protein_coding	1044.1452991453	2142.25	1548.20648978769	2005.42588992962	-1.03680436640247	0.969782247583318
ENSG00000155970	protein_coding	840.294871794872	508.1875	600.069290183058	264.292065399878	0.72553479004951	0.950651323624708
ENSG00000003987	protein_coding	864.931623931624	459.625	574.722918520645	396.413231363435	0.912128815408862	0.957550906515704
ENSG00000129422	protein_coding	4957.30769230769	2468.875	2470.19086319808	1476.28280375634	1.00570301322611	0.994509594992568
ENSG00000104763	protein_coding	14096.8333333333	10219.8125	6152.57899674265	3324.08181244586	0.464002388908226	0.995163907249742
ENSG00000175445	protein_coding	17812.9145299145	4842.4375	17624.9073934548	4234.83959505355	1.87911825436776	1
ENSG00000147416	protein_coding	10745.7136752137	8596.375	6690.31218624557	2615.89400588021	0.321960978363402	0.978820124892539
ENSG00000158806	protein_coding	388.166666666667	155.3125	554.046613756092	130.451379831721	1.32150228704006	0.957417324477209
ENSG00000158856	protein_coding	3564.26495726496	933.375	5717.7295613925	545.163568726549	1.93307585563007	0.99676903844718
ENSG00000168476	protein_coding	657.07264957265	1099.875	336.118297212226	351.741548109783	-0.743214775023789	0.956688477132587
ENSG00000168487	protein_coding	1615.87179487179	2483.6875	729.983232666058	876.804859988812	-0.620170926125235	0.96224973627352
ENSG00000168490	protein_coding	5200.2094017094	1013.625	9027.38920255086	815.996885206474	2.35904570618402	0.99999921422445
ENSG00000104635	protein_coding	5369.99572649573	4142	3691.08232786193	1911.7274910405	0.374593386539437	0.957191225000609
ENSG00000134020	protein_coding	295.111111111111	74.375	244.627869361379	49.0576191839759	1.98836857170931	0.981229898575064
ENSG00000134013	protein_coding	981.15811965812	2156.125	1179.05080603723	1602.1187586027	-1.13588326039712	0.98868148011242
ENSG00000104722	protein_coding	3192.35042735043	397.3125	7294.13370478517	351.528987661994	3.00627293783195	0.999991949848544
ENSG00000277586	protein_coding	5310.29487179487	913.3125	11656.564737486	843.033310433224	2.53961148979748	0.998312288966673
ENSG00000147459	protein_coding	1393.53846153846	715.9375	1263.73511742462	566.559731331716	0.960847267716982	0.971106564924924
ENSG00000184661	protein_coding	80.7094017094017	539.375	146.220661035996	299.75854171872	-2.74048000864385	0.99999661101734
ENSG00000240694	protein_coding	11670.8547008547	6210.5	6616.3217836244	3247.60707803967	0.910128891028114	0.999999940368986
ENSG00000092964	protein_coding	38014.6452991453	32803.4375	12697.4181907409	11403.376096395	0.212708325870734	0.984959476306275
ENSG00000120907	protein_coding	309.294871794872	100.0625	372.361485343987	134.3624296446	1.62808151055166	0.960607349662373
ENSG00000120899	protein_coding	3267.83760683761	1648.1875	3802.92448445397	728.629967244463	0.987455916667902	0.991309306659844
ENSG00000120915	protein_coding	760.747863247863	218.0625	447.247663643869	174.410423522602	1.80267668415323	0.983841642645828
ENSG00000171320	protein_coding	126.457264957265	705.9375	256.144323526583	434.487202534973	-2.4808905384374	0.999926752770295
ENSG00000168078	protein_coding	331.055555555556	1936.8125	664.521048852589	1246.85167354956	-2.54853904948415	0.998597796384234
ENSG00000133872	protein_coding	26606.9615384615	21532.1875	7988.11116776408	8392.10812782859	0.305308873532459	0.989073075340923
ENSG00000104695	protein_coding	12596.3717948718	10229.9375	3524.76002571206	3775.54353647701	0.30021091490563	0.981033869185188
ENSG00000133874	protein_coding	608.884615384615	1858.125	520.911778567016	1321.61738663906	-1.60960679202183	0.996245546188623
ENSG00000133878	protein_coding	2902.7094017094	1511.125	1205.35473780359	742.807635484002	0.941777142066688	0.985348671118274
ENSG00000147475	protein_coding	4677.0641025641	3763.5625	1756.32438081272	1394.39310424524	0.313504272141386	0.952933851150595
ENSG00000187840	protein_coding	1058.19230769231	2217.3125	619.110147612036	1145.00600980956	-1.06721027722704	0.99048776196465
ENSG00000085788	protein_coding	4221.36752136752	3347.0625	1391.57662212672	1250.60446551524	0.334814948057066	0.957575847841992
ENSG00000147526	protein_coding	8339.47435897436	5127.375	3317.77211842704	2737.30436439453	0.701736037033829	0.991842152033288
ENSG00000147536	protein_coding	188.705128205128	559.875	144.08677425205	258.452026496215	-1.56897113127681	0.995475592744287
ENSG00000104368	protein_coding	685.619658119658	11426.5	435.960146766859	21056.3870025225	-4.05883128047599	0.996811836932398
ENSG00000168575	protein_coding	8370.47008547009	4019.5625	3975.98085088058	1225.56093109781	1.05827016364355	0.999999999999998
ENSG00000120925	protein_coding	1947.63675213675	1342.6875	567.797106526587	368.016615340485	0.536601061941248	0.961145455724782
ENSG00000104738	protein_coding	2694.55982905983	6991.625	2345.3604330215	4186.67589502698	-1.37557818692269	0.99999182878182
ENSG00000147481	protein_coding	1078.49145299145	1960.4375	752.458273073221	1855.7998084833	-0.862160905314102	0.952085358604453
ENSG00000147485	protein_coding	31.2777777777778	137.5625	24.9644334510079	149.937306342796	-2.13687731925364	0.990251483508602
ENSG00000047249	protein_coding	3925.99572649573	2958.125	2054.20964093461	713.986542823696	0.408375585446462	0.957473123358762
ENSG00000147509	protein_coding	412.282051282051	119.5625	317.091634476537	137.214658473503	1.78586668622717	0.978756766928685
ENSG00000120992	protein_coding	1355.55555555556	2266	529.049466592728	1204.69979662985	-0.741263619925217	0.964099862215491
ENSG00000169122	protein_coding	6418.50427350427	3718.3125	3577.16613237466	1812.02154949474	0.787589115748879	0.99620192703714
ENSG00000198846	protein_coding	2738.23504273504	1326.625	1396.80253207693	882.544191528107	1.04548567041272	0.984651061323193
ENSG00000171316	protein_coding	8022.30341880342	11038.0625	4395.96444249097	5908.8299063774	-0.460398521757395	0.950324486972821
ENSG00000198363	protein_coding	9381.80341880342	6856.9375	3863.01886382993	1522.40066862615	0.452300899399132	0.991536409079617
ENSG00000137563	protein_coding	673.645299145299	1938.1875	510.115713372279	1201.39803111486	-1.52464708310743	0.997011234537639
ENSG00000137561	protein_coding	256.235042735043	43.875	181.096446841405	51.759540183429	2.54599676178863	0.988588846963656
ENSG00000066855	protein_coding	593.790598290598	1073.5625	264.65547074355	426.732698340933	-0.854380027686397	0.966450204622176
ENSG00000205268	protein_coding	949.628205128205	1615.4375	438.693792011643	603.75811588748	-0.766490244402407	0.966407949701939
ENSG00000147573	protein_coding	5.0982905982906	1.375	4.30726470677691	1.45487685618635	1.89058198947453	0.971365421210823
ENSG00000147576	protein_coding	1747.81623931624	800.1875	790.502570347857	421.13880827268	1.12714351460321	0.9890535888757
ENSG00000185697	protein_coding	356.995726495727	1038.1875	306.667334515615	1360.03064763262	-1.54008831325137	0.976841622195149
ENSG00000046889	protein_coding	2256.46153846154	912.375	1208.2877683451	560.315610467291	1.30636336692862	0.995691561948006
ENSG00000140396	protein_coding	3541.0811965812	2639.125	1468.46383115885	1119.50863477391	0.424130240583386	0.963245104786708
ENSG00000104381	protein_coding	3099.78632478632	2337.9375	1572.18237280998	1011.10813590832	0.406932407856831	0.953296971883502
ENSG00000121005	protein_coding	2630.6452991453	4100.9375	2033.23299032861	3003.08040671019	-0.640537019517907	0.951042872916742
ENSG00000091656	protein_coding	2528.55128205128	1391.25	1323.47376489742	796.276961866912	0.861929350779639	0.978854248725639
ENSG00000164687	protein_coding	170.059829059829	420.8125	163.384839710363	499.523802402515	-1.30713516686612	0.95663317596025
ENSG00000085719	protein_coding	7209.05128205128	5615.25	2980.06178132851	2095.80500047118	0.360459156760385	0.980869432356039
ENSG00000170289	protein_coding	6.15811965811966	2.5	6.10956808622449	1.75119007154183	1.30056180570398	0.951197474377681
ENSG00000156103	protein_coding	6736.98717948718	10870.25	4293.47984607779	8773.43573521799	-0.690209661656214	0.966026496905676
ENSG00000164823	protein_coding	6470.30769230769	2999	3183.45269672742	2623.71909065484	1.10935279829728	0.999022041405824
ENSG00000123119	protein_coding	1898.95726495726	1043.625	2720.56192880557	696.231175688076	0.863604029362683	0.968381490309176
ENSG00000079102	protein_coding	946.807692307692	395.75	431.515307623156	191.58618600167	1.25848207688569	0.978099506761251
ENSG00000164951	protein_coding	2355.8547008547	1347.75	1981.19076243724	571.957982139714	0.805697653020184	0.983171230027741
ENSG00000197275	protein_coding	239.089743589744	691	181.071051847338	325.762899463193	-1.53113346759697	0.994669567319673
ENSG00000265817	protein_coding	204.448717948718	609	155.923744494101	286.244184802649	-1.57470321205053	0.994261959756969
ENSG00000175305	protein_coding	635.666666666667	1247.125	719.250927698886	594.602710499484	-0.97226373157422	0.978322672904593
ENSG00000156467	protein_coding	11708.905982906	9403.3125	3430.91867846606	2507.56609002302	0.316365315614107	0.982779029844452
ENSG00000169439	protein_coding	2425.84188034188	1302.0625	1323.44809294479	961.411494886555	0.897686816071367	0.981461207492717
ENSG00000104341	protein_coding	8506.53846153846	15307.3125	3845.74466697657	7504.37014651019	-0.847576926394782	0.997105453048303
ENSG00000132541	protein_coding	3732.19658119658	1593.25	2359.30566726235	859.945540911361	1.2280523166637	0.993632650876787
ENSG00000164920	protein_coding	37.0940170940171	217.5	102.599264854094	206.279098957375	-2.55175698298765	0.994282175812864
ENSG00000156509	protein_coding	32.1709401709402	85.6875	63.1735521612844	83.8679269248183	-1.41332666263409	0.957200447477537
ENSG00000186106	protein_coding	3957.72222222222	2697.25	1401.27721467938	789.2474474671	0.553181111708309	0.978627580342982
ENSG00000155090	protein_coding	1242.47008547009	2301.1875	933.558304844074	1894.54610989018	-0.889167421740669	0.961307681361244
ENSG00000155097	protein_coding	5646.64102564103	3902.8125	2727.22916803155	1197.56081091247	0.532878763581216	0.989119462752668
ENSG00000164934	protein_coding	2085.40598290598	3339.4375	794.185501815869	1124.93436660397	-0.679276841223523	0.978989930469516
ENSG00000147655	protein_coding	274.679487179487	65.5	473.582479238618	69.6103440589113	2.06818236348753	0.976921127395452
ENSG00000104412	protein_coding	2964.10683760684	1738.5625	993.285479774435	653.02751026788	0.769702516972124	0.989313414935293
ENSG00000147642	protein_coding	5699.00427350427	3005.625	3133.3479037315	1891.4106155636	0.92304485341062	0.98931670738172
ENSG00000164796	protein_coding	2279.49572649573	712.4375	1639.34070346641	641.559243172445	1.67787934297029	0.992808977275037
ENSG00000104447	protein_coding	2399.76495726496	1700.25	1039.26344847361	787.967215900086	0.497146217536492	0.957175097430733
ENSG00000164758	protein_coding	485.08547008547	847.5	187.153952952034	435.810968196075	-0.804974401558093	0.952041894480787
ENSG00000177570	protein_coding	576.482905982906	230.6875	709.073415908819	184.133183230689	1.32133799688176	0.972435033768685
ENSG00000136982	protein_coding	301.42735042735	596.25	178.344307798932	266.040974287797	-0.984107033314139	0.96654959049488
ENSG00000155792	protein_coding	1017.14102564103	528.6875	609.428679002194	254.536105821289	0.944032599429206	0.970636842788135
ENSG00000172167	protein_coding	298.91452991453	565.1875	183.584297749699	190.071291449638	-0.918996532003319	0.96471619229407
ENSG00000170961	protein_coding	635.807692307692	1697.75	555.917631940925	1032.40951177331	-1.41696165620835	0.995976833368024
ENSG00000178764	protein_coding	6701.01282051282	4637.4375	3079.59004222333	3198.51213261729	0.531051329043676	0.964742101116509
ENSG00000156787	protein_coding	465.230769230769	794.6875	264.140094335293	251.756686438844	-0.772441135497488	0.954877720529846
ENSG00000165156	protein_coding	4984.52991452991	3406.9375	1988.85772885465	1111.91675160508	0.548981970524632	0.985714365903984
ENSG00000156802	protein_coding	1454.83333333333	3420.4375	1346.56757494958	2113.80601345062	-1.23332698209029	0.998565850740157
ENSG00000156804	protein_coding	6595.64957264957	4383.375	5958.36093315275	3941.71865857183	0.589472642867336	0.962649685629427
ENSG00000164983	protein_coding	2579.5811965812	1562.3125	1337.76974570382	700.520446406337	0.723453802434336	0.976904647436569
ENSG00000170873	protein_coding	6913.02991452991	11511.8125	3933.61025777154	6498.20474919804	-0.735724925618406	0.989652627944792
ENSG00000104549	protein_coding	2427.82478632479	4100.25	1399.74666901149	2639.35559054352	-0.756047568759598	0.968480472007503
ENSG00000173334	protein_coding	1380.53418803419	2528.4375	824.984817720871	2674.96541955842	-0.873019501406252	0.950785372613856
ENSG00000168672	protein_coding	7763.76495726496	3909.8125	5269.83425889198	3059.71593929349	0.989657019168296	0.993691028650989
ENSG00000136997	protein_coding	3817.25641025641	5744.3125	2366.0926470995	2755.1745914128	-0.58959813868885	0.966505142504592
ENSG00000155897	protein_coding	5143.51709401709	2269.3125	3123.67444740239	2522.22586138382	1.18049990791111	0.99042491793507
ENSG00000132294	protein_coding	3430.34188034188	2333.5625	1778.00317983655	764.5276510151	0.555818260154202	0.981395969332792
ENSG00000184156	protein_coding	1956.39743589744	1002.625	2035.03461817257	633.566610546989	0.964417366329577	0.983070563270498
ENSG00000129295	protein_coding	286.418803418803	100.4375	134.802589047884	46.7047017618855	1.51182818486303	0.978466332562714
ENSG00000042832	protein_coding	127.307692307692	41.875	199.953276153298	27.7125122162054	1.60415849820835	0.970378890864495
ENSG00000104419	protein_coding	11693.0341880342	7232.4375	7101.39803189554	3450.26999849287	0.693095482675195	0.992413055362216
ENSG00000131773	protein_coding	4926.61965811966	7238.5625	1879.94017249063	2515.23427586776	-0.55510512427774	0.980117839673302
ENSG00000184489	protein_coding	1609.49145299145	3534.625	1002.38859897752	2634.18553826415	-1.13495224730867	0.992207868795143
ENSG00000284505	protein_coding	244.076923076923	98.8125	196.598418771498	55.2065439961605	1.30457043541817	0.968153882259249
ENSG00000180155	protein_coding	5266.40598290598	1642.875	4515.10942382891	911.14725300945	1.68059602646315	1
ENSG00000167656	protein_coding	6.68376068376068	1	25.6182437583916	1.15470053837925	2.74066007772395	0.977299166677986
ENSG00000277494	protein_coding	969.162393162393	453.6875	945.652173688146	297.823150823885	1.09503951324459	0.977853458432937
ENSG00000158106	protein_coding	3080.08547008547	1513.375	1792.84100471849	819.373734425669	1.02520086716415	0.9854150475377
ENSG00000181085	protein_coding	57.4871794871795	19.875	142.102883322834	13.306013678033	1.53228538865882	0.95757496051314
ENSG00000180921	protein_coding	352.205128205128	148.75	300.589079395277	61.2312556352282	1.24352624694458	0.967799352734984
ENSG00000203499	protein_coding	35.0982905982906	10.0625	32.5276204399585	5.96063475367067	1.80241198503983	0.976793525059386
ENSG00000185189	protein_coding	6464.51282051282	4226.0625	3334.23300949971	1587.50737399862	0.613227545846292	0.995876321213793
ENSG00000178209	protein_coding	33612.0042735043	17904.875	16543.7389849103	14378.4996568951	0.908624125923038	0.999997949371518
ENSG00000178719	protein_coding	18708.6239316239	13721.5	5739.53105369547	6692.60533225539	0.447265246536726	0.983513436242961
ENSG00000185803	protein_coding	1916.19230769231	3048.125	727.578464556571	1202.50449063611	-0.669679711076589	0.967875368853786
ENSG00000160949	protein_coding	568.628205128205	1399.875	624.133722926233	689.917470909867	-1.29974044281868	0.993340026622081
ENSG00000167702	protein_coding	3310.45299145299	1985.125	2211.27361004183	837.918920103053	0.737798789843142	0.98251424795104
ENSG00000160957	protein_coding	775.918803418803	1985.375	791.603651468527	916.434458467525	-1.35543393750417	0.997916497354619
ENSG00000080503	protein_coding	7680.99145299145	4150.1875	3062.2077297571	1950.41449334067	0.888116027287163	0.998745200753601
ENSG00000153707	protein_coding	6707.44444444444	3831.0625	4196.74819639432	2855.77565572531	0.808018638068771	0.996905298870105
ENSG00000107165	protein_coding	23.525641025641	4.625	64.8775123936961	4.30309965799848	2.34670876323938	0.978909729808384
ENSG00000107186	protein_coding	7004.83333333333	4821.75	3112.07280088782	4816.82261108572	0.538793873427161	0.977116204414415
ENSG00000164985	protein_coding	11893.952991453	9819	4485.69504783355	7611.21948179134	0.276580270648651	0.954765110555936
ENSG00000107295	protein_coding	6044.76495726496	2312.5	3694.07650424242	1917.9480702042	1.38623287763688	0.999990864694022
ENSG00000147872	protein_coding	785.24358974359	2071.6875	453.742109333889	3177.99722506172	-1.39959423293667	0.974798957837306
ENSG00000184995	protein_coding	3.61965811965812	0.875	4.11067362494963	1.1474609652039	2.04849851769119	0.962661864000136
ENSG00000120162	protein_coding	3885.25213675214	2848.375	2209.78279099203	1758.66551206684	0.447869131196173	0.957575603915796
ENSG00000165269	protein_coding	19.0555555555556	6.625	16.0530608606195	4.5	1.5242193101673	0.962818265451958
ENSG00000010438	protein_coding	166.987179487179	53.0625	270.492516627849	36.013828362635	1.65397278963795	0.968269628586451
ENSG00000165006	protein_coding	5665.91452991453	4412.4375	1549.96212647983	1621.23508345746	0.360732995420213	0.970292841183956
ENSG00000186638	protein_coding	228.051282051282	553	196.854703227783	324.210631123246	-1.27792119974545	0.979113662287361
ENSG00000164970	protein_coding	5743.64957264957	4549.125	1952.86008507183	1723.1196853382	0.336378653913585	0.969692416279382
ENSG00000168913	protein_coding	8757.63675213675	3976	5854.64328110857	1659.35103780564	1.13922385425607	0.999393029952416
ENSG00000122733	protein_coding	1705.91452991453	522.625	3099.10385793656	574.877363733634	1.70669732287709	0.989884108999339
ENSG00000221829	protein_coding	930.303418803419	1851.625	596.01463046703	819.645848319057	-0.993018713040394	0.988901959404182
ENSG00000198853	protein_coding	5261.44871794872	3752.1875	2460.99831437721	2051.52955031931	0.487728171923441	0.971364889345741
ENSG00000137135	protein_coding	985.709401709402	1709.5	425.912906123089	576.513312942555	-0.794340131203261	0.967265416266121
ENSG00000165304	protein_coding	183.08547008547	1334.75	411.213301012512	808.954510463969	-2.86598034247278	0.999999984222912
ENSG00000175768	protein_coding	1787.13675213675	2690.5625	545.35361455626	1147.24161760575	-0.590257786063311	0.952926154629191
ENSG00000255872	protein_coding	1547.2094017094	2402.9375	476.956826486244	906.302265159551	-0.635130658124803	0.963492893142718
ENSG00000107242	protein_coding	320.303418803419	144.1875	370.546119741139	75.6141245623682	1.15149309809418	0.955798334903117
ENSG00000165059	protein_coding	2.36752136752137	0.4375	2.35150683349071	0.813941029804985	2.43602252440818	0.960044695041858
ENSG00000285130	protein_coding	20481.8290598291	5727.4375	12812.535338783	4566.35840276472	1.83838284056126	1
ENSG00000119139	protein_coding	20492.5598290598	5529.875	12999.9911214335	4525.83182593727	1.88978143536701	0.999999999999996
ENSG00000135063	protein_coding	4166.32905982906	912.5	2266.51140078348	562.995677899336	2.19088032503441	0.999999999999999
ENSG00000165072	protein_coding	159.850427350427	48.25	143.402129220778	47.8476749696367	1.72812175358797	0.975159155395356
ENSG00000119138	protein_coding	6655.43162393162	3138.8125	3589.79650899481	1713.24239260921	1.08431338139402	0.999217538257467
ENSG00000083067	protein_coding	804.858974358974	93.6875	954.72557310495	87.3030879560779	3.10280754130685	0.997668377158233
ENSG00000135048	protein_coding	1064.80341880342	1686.0625	773.280012904356	836.461791815183	-0.663070907493009	0.951101722813057
ENSG00000107372	protein_coding	13716.7094017094	10644.6875	4934.73427988218	4094.47651873838	0.365800828032118	0.977993947446922
ENSG00000165091	protein_coding	177.559829059829	35.6875	122.594373954487	24.2259330745656	2.31481447927867	0.989145200237955
ENSG00000165092	protein_coding	2289.52564102564	666.4375	2079.60701589061	698.823102914226	1.78050723463776	0.991440105725703
ENSG00000106772	protein_coding	13597.688034188	6481.6875	10012.4452528284	4859.3180690127	1.06892000495157	0.99447186381434
ENSG00000135069	protein_coding	17689.2393162393	11744.125	7684.60932255739	9183.85230626742	0.590932780812697	0.991312258735225
ENSG00000165118	protein_coding	279.145299145299	137.6875	195.600484695208	68.4180470831101	1.01961867116477	0.957212605409628
ENSG00000197506	protein_coding	24.8717948717949	7.1875	21.0546146396218	5.74129776270139	1.79094866726787	0.970345324446129
ENSG00000148053	protein_coding	134108.927350427	57652.0625	68085.0040153911	60749.4870260578	1.21796115136189	1
ENSG00000180447	protein_coding	1008.90170940171	4083.6875	917.995415332872	4286.6222867389	-2.01708684059395	0.999232720040842
ENSG00000196730	protein_coding	5279.09401709402	3354.125	2400.26281101431	2822.7771638347	0.654353904055652	0.978926167756704
ENSG00000123975	protein_coding	413.619658119658	2175.6875	583.821644929592	1295.66038342101	-2.39509469377277	0.999999996184696
ENSG00000187764	protein_coding	4603.83760683761	2741.75	3160.97778499095	1664.30892565052	0.747739917185788	0.98633530575813
ENSG00000130222	protein_coding	3252.54273504273	5400.8125	2770.91336955874	6096.51005323264	-0.731608450531414	0.954422318810463
ENSG00000165023	protein_coding	3000.88888888889	1388.0625	3862.12443101573	1202.5419448679	1.1123173732961	0.980749799245152
ENSG00000165030	protein_coding	1305.45299145299	2446.9375	884.336185620051	1110.7622289071	-0.906426744342518	0.987974632206256
ENSG00000196305	protein_coding	5584.89743589744	7476.125	2323.11007458106	2858.74242456364	-0.420759904476227	0.952205153151229
ENSG00000165238	protein_coding	3981.19230769231	1567.875	2507.79760628797	1951.67199686149	1.34439001701536	0.993922114708388
ENSG00000158169	protein_coding	484.978632478633	1430.8125	348.232439843699	470.984107127477	-1.56084153674564	0.999792026278856
ENSG00000165244	protein_coding	363.042735042735	1245.0625	486.796313180773	643.274484570933	-1.77800687686623	0.999837473039605
ENSG00000136943	protein_coding	79.0854700854701	211.9375	93.9242295888304	174.533461452716	-1.42215431308291	0.96656318253076
ENSG00000136842	protein_coding	7143.33760683761	9664.8125	3806.46015495808	4432.00973553007	-0.436143436756753	0.952852147528353
ENSG00000136925	protein_coding	4414.70512820513	6228.0625	1794.99186299379	2607.53182067513	-0.496466343224238	0.958037750794303
ENSG00000136938	protein_coding	6825.26068376068	11142.1875	2665.17895355999	5154.03297387913	-0.707076444449005	0.992330734610834
ENSG00000095380	protein_coding	1351.86752136752	2117.625	451.651195190024	721.344658721936	-0.647493352928155	0.959055416042793
ENSG00000106785	protein_coding	1585.20512820513	2670.375	1008.31935160611	1539.80158353817	-0.75237281378772	0.966415468658998
ENSG00000136928	protein_coding	9266.76068376068	5448.3125	8072.12853756872	8442.70564624674	0.766255659549963	0.983167120921104
ENSG00000106799	protein_coding	3519.53418803419	5142.375	2131.96864858953	2140.91571918809	-0.547050320238303	0.966505566897364
ENSG00000106803	protein_coding	2468.41452991453	3726.375	761.237801555854	1315.25971453043	-0.59418817384183	0.966490349479443
ENSG00000136891	protein_coding	1608.77777777778	2617.0625	590.356008269384	825.55714268204	-0.701983320071618	0.98024491565145
ENSG00000066697	protein_coding	922.384615384615	1596.375	363.524741526917	574.509167318793	-0.791359235502353	0.970603998038223
ENSG00000251349	protein_coding	1445.95726495726	2324.9375	815.701913630086	1173.38373767209	-0.685167019283741	0.961643931102834
ENSG00000241697	protein_coding	1473.16239316239	2358.625	834.168229111781	1202.71154064472	-0.679029587620396	0.960428286410622
ENSG00000170681	protein_coding	77.1965811965812	170.125	54.3421428185869	122.920502764998	-1.1399863003144	0.953345195999206
ENSG00000198785	protein_coding	430.65811965812	76.5	509.528767607507	61.1031914060141	2.49301137927732	0.996503407426149
ENSG00000136824	protein_coding	1703.20512820513	3682.6875	1144.60501303	2097.1539990743	-1.11250678162785	0.998601179574819
ENSG00000165029	protein_coding	8158.07692307692	4354.9375	4914.22188471938	2204.67184160516	0.905577096369931	0.999020497603223
ENSG00000106701	protein_coding	1801.05555555556	1049.5625	811.720681460989	774.362703023159	0.779054603769745	0.967998276615317
ENSG00000148143	protein_coding	3388.1452991453	5048.5625	1543.16212207944	2954.73222630523	-0.575376915912028	0.952031258919748
ENSG00000119318	protein_coding	8025.81196581197	10391.4375	2542.24245215153	3878.36620187333	-0.372675982149868	0.953401677784649
ENSG00000119326	protein_coding	981.25641025641	1923.0625	514.932774542258	763.581252498165	-0.970703572647398	0.99011137734881
ENSG00000106771	protein_coding	6238.51709401709	4346.625	2415.24840548991	2104.30935225789	0.521307504652749	0.985337395174782
ENSG00000260230	protein_coding	2293.06837606838	1244.125	2440.95982749098	1323.57223074527	0.88214793117019	0.969465597483319
ENSG00000136810	protein_coding	3006.44444444444	4728.125	967.631624338336	3675.35514610493	-0.653209877855772	0.959373689338743
ENSG00000244115	protein_coding	1055.74786324786	1710.3125	380.043424918444	808.5002344877	-0.695994624193933	0.95246464872993
ENSG00000106868	protein_coding	618.41452991453	1318	321.10934849916	802.661904747779	-1.0917042488338	0.983888219250428
ENSG00000119314	protein_coding	1598.91025641026	2714.4375	672.587780429904	1313.27168901437	-0.763564300611486	0.976011117004844
ENSG00000119471	protein_coding	4510.28205128205	3244.0625	1697.96942523494	2076.60554651897	0.475416040752549	0.962559691682285
ENSG00000285447	protein_coding	509.688034188034	880.75	256.157980245257	303.207409759942	-0.789118085851525	0.961418124519065
ENSG00000136868	protein_coding	1962.03418803419	3032.25	809.197047379133	1313.45323479749	-0.628038523896111	0.96443468269419
ENSG00000136875	protein_coding	1809.2094017094	2831.125	608.606847659903	928.13417672231	-0.646016050419441	0.971520948953298
ENSG00000148218	protein_coding	5118.34188034188	3523	2075.87080507299	1537.25573669445	0.538872040774414	0.98658770556431
ENSG00000148229	protein_coding	3681.57264957265	5416.0625	1231.55280967792	2056.76245488713	-0.556922216423606	0.973453413676195
ENSG00000138835	protein_coding	880.188034188034	1523.6875	467.697628588745	719.931544778159	-0.791683380177766	0.966382526111273
ENSG00000041982	protein_coding	12848.7948717949	30093.625	11626.5103046151	24842.2235555381	-1.22782484950566	0.999594202487711
ENSG00000182752	protein_coding	141.410256410256	44.4375	113.354633903523	27.5196142172572	1.67003720199708	0.980671927226742
ENSG00000285082	protein_coding	210.65811965812	68.8125	177.341074951966	39.8584474526208	1.61416096077296	0.980596854360255
ENSG00000136869	protein_coding	5480.18376068376	2178.8125	3985.6159782076	1142.31789030024	1.33068222106908	0.996291148594427
ENSG00000078725	protein_coding	2719.85042735043	506.0625	2222.93019682028	606.734370077494	2.42613983804782	0.999999999858413
ENSG00000136861	protein_coding	3476.0811965812	5097.9375	1328.72323023396	1940.32696450023	-0.55245190426778	0.968092883617807
ENSG00000106780	protein_coding	5204.09401709402	4140.8125	2215.84770003479	1936.65127539782	0.329733148442562	0.957676821550712
ENSG00000119403	protein_coding	3275.56837606838	5285.6875	1465.25529774825	2396.9447697364	-0.69034586802797	0.983501863756548
ENSG00000119397	protein_coding	1140.53418803419	2045.4375	568.515989358817	1125.98928169854	-0.842699762441376	0.969934804391398
ENSG00000148175	protein_coding	10258.4102564103	3456.8125	6749.59128014379	1277.95050601865	1.56929291611551	1
ENSG00000106852	protein_coding	223.017094017094	66.5625	349.75668999436	47.1253205117306	1.74437277004715	0.979066851390608
ENSG00000011454	protein_coding	9053.48717948718	7386	2987.68927639426	3229.99151701672	0.293680327169688	0.978404391734437
ENSG00000188394	protein_coding	29.5213675213675	7.8125	36.3483617805596	5.62398138925323	1.91790336328343	0.970743227838371
ENSG00000106689	protein_coding	941.940170940171	2238.9375	888.438334673099	1578.64057419667	-1.24910692344634	0.992890153742376
ENSG00000119408	protein_coding	2857.88034188034	5489	1406.94847807418	4409.84421493549	-0.941597826584044	0.987176729954181
ENSG00000136930	protein_coding	6362.4358974359	9568.125	1641.56422777148	4207.92170198068	-0.588657021453793	0.982240503339286
ENSG00000136942	protein_coding	14225.2393162393	23203.1875	5191.15265368034	13741.8185755198	-0.705870083137114	0.989638894887364
ENSG00000044574	protein_coding	17578.5683760684	28183.125	8407.13995792438	17141.3646709745	-0.681014009260621	0.989638702067397
ENSG00000119487	protein_coding	6088.25641025641	8799.6875	2456.56281962447	4629.55784380827	-0.531423170758519	0.966128429172236
ENSG00000167081	protein_coding	1100.98290598291	2398.125	605.226471043365	845.413892717644	-1.12311479024017	0.998447224922554
ENSG00000136859	protein_coding	11219.0683760684	8998.375	7141.30406302844	3791.9219555084	0.318216484058209	0.963160346006282
ENSG00000136895	protein_coding	1274.11538461538	705.9375	617.164086960997	322.143750262726	0.851883569177273	0.963707284747157
ENSG00000197958	protein_coding	17334.2692307692	24317.3125	5910.75294290807	12716.2300478234	-0.48835677643988	0.96639489727249
ENSG00000136854	protein_coding	11088.4017094017	6242.375	12029.094831472	3501.14434387768	0.828884496922542	0.992317509700782
ENSG00000106991	protein_coding	3265.41025641026	4734.6875	1819.65660418321	1589.15150185038	-0.536004948662636	0.96441489079643
ENSG00000257524	protein_coding	9075.26068376068	6380.8125	3128.91663921968	2130.59382078487	0.508198943536982	0.979066361668332
ENSG00000160408	protein_coding	5613.14102564103	3612.8125	2373.61376426638	969.566103556981	0.635685923479748	0.987607926112655
ENSG00000136908	protein_coding	2416.45726495727	3698.875	748.045373049073	1381.9935298932	-0.614193065832528	0.966471542524709
ENSG00000106976	protein_coding	8106.81196581197	5061.9375	13097.6063314088	3906.30477508263	0.679444986207457	0.977099266751377
ENSG00000136811	protein_coding	1977.30341880342	3429	835.960693413553	1444.59161472484	-0.794253633502103	0.989667346433444
ENSG00000197694	protein_coding	54098.4102564103	40864.125	17177.814831605	16759.108408564	0.404751356187433	0.998908252759956
ENSG00000119333	protein_coding	2000.1452991453	3568.5625	788.189725367714	1613.76883800004	-0.835238232774685	0.986765536390439
ENSG00000119335	protein_coding	15889.0555555556	24238	5027.24726947942	15389.751282374	-0.609237286121532	0.979029492541015
ENSG00000160447	protein_coding	299.871794871795	711.4375	212.510622343406	396.806244700525	-1.24639118851914	0.981482243249067
ENSG00000171097	protein_coding	1816.51709401709	1053.625	775.4863638807	449.44868079311	0.785813459232936	0.974232227153102
ENSG00000136802	protein_coding	22497.3034188034	13530.5	10409.5674404895	5825.51571393755	0.733536933886417	0.999863910368477
ENSG00000175287	protein_coding	1491.98717948718	629.8125	1178.16849382205	773.813605355536	1.24424084240298	0.963439907304045
ENSG00000095319	protein_coding	4365.26495726496	7207	1778.52060281757	2960.83206773591	-0.723329621976628	0.995437312900195
ENSG00000188483	protein_coding	491.384615384615	1640.375	368.683840414655	1575.47469566054	-1.73910106706238	0.994208349858897
ENSG00000187239	protein_coding	4833.44871794872	3872.9375	1905.68371235154	1795.14818213799	0.319624715103589	0.955974293053047
ENSG00000107130	protein_coding	10382.8846153846	8182.625	10418.7046293679	3903.97086524306	0.343571673257277	0.957562019331754
ENSG00000050555	protein_coding	489.123931623932	1384.8125	402.075406663605	899.410193311891	-1.5014186933378	0.994497793164646
ENSG00000126878	protein_coding	8636.58974358974	12363.875	4767.3051990627	7487.38647660183	-0.517597308317704	0.963075708095184
ENSG00000160563	protein_coding	1155.39316239316	1832.5625	341.160640985062	979.77493801723	-0.665478540712417	0.951040028780955
ENSG00000196358	protein_coding	2512.98290598291	1301.5625	1097.62943145911	891.830624334016	0.949156267155995	0.964856323867765
ENSG00000148308	protein_coding	3927.17094017094	6187.75	1119.09983592039	2291.5906120713	-0.655924513243958	0.989668820051322
ENSG00000160271	protein_coding	11574.188034188	9161.625	4062.10413441435	2519.37206131475	0.337235570070028	0.991885890517192
ENSG00000285245	protein_coding	9156.8547008547	7302.9375	3232.23095137145	2415.76407426305	0.326375246586872	0.976972476842475
ENSG00000148303	protein_coding	41624.094017094	59675.0625	14655.3760092996	36023.3132873121	-0.519709301225828	0.968514549574441
ENSG00000148248	protein_coding	8189.85897435897	11486.875	2612.77499556531	5387.77407191504	-0.488075852080317	0.966489356452038
ENSG00000196363	protein_coding	2806.81623931624	4095.375	866.813198211427	1666.46687635848	-0.545060946240305	0.962288114837866
ENSG00000186350	protein_coding	5948.57692307692	4243.1875	2022.88990481905	902.926738907057	0.487396143501681	0.980778951928343
ENSG00000130558	protein_coding	9781.75641025641	5163.5625	11577.4318583169	2968.51981002317	0.921726769786016	0.99351567594652
ENSG00000107147	protein_coding	542.688034188034	142.875	1000.58875849823	112.0992863492	1.92536960038631	0.984200592716091
ENSG00000148411	protein_coding	10925.8333333333	5195.9375	4171.39742154807	3569.53254584313	1.07228733855676	0.999985702838926
ENSG00000165689	protein_coding	2135.05128205128	3114.375	795.844037022609	1113.88269131	-0.544671946382693	0.953096811200666
ENSG00000184925	protein_coding	139.188034188034	45.3125	113.438374990929	46.79133644882	1.61905419479756	0.957565643243342
ENSG00000107317	protein_coding	29446.1709401709	12090.0625	17015.5562448774	11193.6516798213	1.28425834141147	0.994461295570834
ENSG00000284341	protein_coding	24364.7905982906	9577.5	13921.6199313838	7583.79460868151	1.34707679766702	0.999710508288494
ENSG00000107331	protein_coding	19769.9786324786	13864.25	16002.7754699624	8331.87456698671	0.511941737287774	0.98931792713915
ENSG00000176101	protein_coding	2024.24786324786	3134.5	607.62345616376	1382.02686901039	-0.630849375124501	0.963976617021687
ENSG00000188229	protein_coding	8946.9358974359	13455.875	3567.21843888526	5546.76973712328	-0.588770623694879	0.989650508958041
ENSG00000188163	protein_coding	133.491452991453	428.6875	95.2083886308917	388.202647895829	-1.68317897659514	0.98599357587064
ENSG00000188986	protein_coding	5684.16239316239	7531.6875	1410.75202273561	2365.39148891538	-0.406025369691762	0.953381478158633
ENSG00000188747	protein_coding	444.649572649573	194.375	271.46565527802	94.1430648888524	1.19382612383889	0.957316124156827
ENSG00000165802	protein_coding	15226.2307692308	11371.0625	6312.90726694993	9048.35211125024	0.421191784591239	0.978495768383871
ENSG00000165724	protein_coding	1156.84188034188	1924.5625	398.947828344328	867.149734763265	-0.734338836073538	0.966167323789502
ENSG00000015171	protein_coding	10910.1666666667	7970.3125	4111.90271032057	4632.32550264983	0.452964945208586	0.979620734798472
ENSG00000185736	protein_coding	1579.02564102564	266.125	1719.96203901386	188.439866624166	2.56885864881781	0.999992526344725
ENSG00000067057	protein_coding	9045.31623931624	6533.9375	4812.37703910617	3227.73882604629	0.469218287922698	0.983201879667045
ENSG00000173848	protein_coding	4701.88888888889	2599.25	2112.06461761347	1114.02701942098	0.855145045641724	0.99351892837504
ENSG00000198879	protein_coding	2465.78205128205	1570.125	1323.15890695979	888.295737165651	0.651165867790358	0.966651746375538
ENSG00000048740	protein_coding	11103.5854700855	9398	4457.23140688835	4294.86150339372	0.240599941079958	0.957527019880715
ENSG00000183049	protein_coding	5569.71367521367	3271.4375	3564.35752134713	2033.68965081532	0.767678455562971	0.990609848832951
ENSG00000065328	protein_coding	215.440170940171	1381.125	523.480124370667	1047.6902134378	-2.68048471319269	0.99999463970142
ENSG00000152455	protein_coding	536.017094017094	1128.4375	292.329888405271	472.738683100928	-1.07397559993709	0.987550193807145
ENSG00000176244	protein_coding	680.871794871795	334	662.419262725837	244.384942252996	1.02753506805602	0.953573571907005
ENSG00000148468	protein_coding	8504.52564102564	4811.625	3532.79971306674	1914.74565325702	0.821706559927541	0.999285003768693
ENSG00000165983	protein_coding	701.299145299145	170.75	1239.50979002591	133.915147263731	2.03814439122745	0.988125791519289
ENSG00000026025	protein_coding	64769.8547008547	120607.75	59901.1628844918	73919.0340092906	-0.89692820198212	0.997431380085783
ENSG00000148483	protein_coding	47.6880341880342	16	47.0189545605226	13.2413493773608	1.57555540759178	0.962558908115991
ENSG00000260314	protein_coding	910.705128205128	246.9375	918.585207763595	263.335899249102	1.88283806678791	0.989276947224098
ENSG00000120594	protein_coding	5571.23076923077	3781.625	3541.2195285088	2520.84747323858	0.558989768578649	0.970354224005864
ENSG00000078114	protein_coding	8524.92307692308	1987.5625	6247.23904291276	2211.78567282185	2.10068658884968	1
ENSG00000148444	protein_coding	1718.81196581197	2460.4375	532.995904317561	486.634423874843	-0.51750314377879	0.953017603712065
ENSG00000150867	protein_coding	6519.51282051282	4852.8125	4685.05212088098	2623.26471453035	0.425943041918899	0.960672935960091
ENSG00000165312	protein_coding	1695.36752136752	874.9375	1035.81930913281	285.467212069384	0.954346185621211	0.979136633256227
ENSG00000151025	protein_coding	3177.32905982906	2170	1991.29833168246	1367.90891509632	0.550119467715252	0.962864974415261
ENSG00000136754	protein_coding	7611.86752136752	5615.5625	2748.02268116437	1439.23451731583	0.438819911018456	0.991373611086922
ENSG00000120539	protein_coding	461.944444444444	1190.6875	333.036918636676	647.275182978615	-1.36600356057122	0.995302579933554
ENSG00000107897	protein_coding	6619.80341880342	4552.6875	2539.15911105092	2178.50339204846	0.540069940453124	0.987466764219458
ENSG00000099246	protein_coding	8193.87606837607	6321.25	3080.88815256402	2399.45372949761	0.374336199000512	0.97685109850666
ENSG00000150051	protein_coding	790.905982905983	47.1875	539.229867025138	44.2676989086474	4.06702956346288	0.999229765255574
ENSG00000150054	protein_coding	140.440170940171	28.4375	200.340457672004	27.3129242911361	2.30408911203241	0.979161443064571
ENSG00000095739	protein_coding	961.824786324786	2136.9375	592.222394053277	1921.61312335062	-1.15169870323868	0.978966737716601
ENSG00000165757	protein_coding	2956.30769230769	1919.25	1642.94152856774	994.691945612644	0.623253784803939	0.976179258408396
ENSG00000150093	protein_coding	4350.96581196581	7095.0625	2720.96185161935	3285.74911740078	-0.705479712119467	0.989649791985807
ENSG00000099250	protein_coding	1677.99145299145	2790.25	1484.47789405986	1825.68188174537	-0.733659022719671	0.966124680829936
ENSG00000196793	protein_coding	308.299145299145	604.3125	151.116716677382	253.811142059078	-0.970963894153473	0.96662951108145
ENSG00000107551	protein_coding	21519.5683760684	15797	11004.927482666	12444.4207900569	0.445998538696501	0.978845148836662
ENSG00000165512	protein_coding	3793.79914529915	7509.5	1382.32091570325	10265.4804011632	-0.985073552618803	0.966634480037164
ENSG00000265354	protein_coding	2031.24786324786	3636	576.97629626757	4292.77722071233	-0.839985904132283	0.956800460214671
ENSG00000266412	protein_coding	10968.0769230769	9559.8125	3990.93264596327	2847.54079206954	0.198256366900006	0.963437004074296
ENSG00000204176	protein_coding	146.717948717949	55.5	97.5189952799421	35.0123787633269	1.40248569711083	0.962584333310529
ENSG00000204179	protein_coding	47.4316239316239	10.8125	73.6930592285828	9.50241197451117	2.13314913052353	0.978830228747962
ENSG00000170324	protein_coding	78.6282051282051	19.75	82.774958733491	15.4725563498732	1.99319426860134	0.978724953639096
ENSG00000197444	protein_coding	766.974358974359	172.0625	1254.99230345973	165.77232127228	2.15624564240036	0.991933955303737
ENSG00000198964	protein_coding	2058.81196581197	1392.875	796.557398944537	626.146614886109	0.563746279846453	0.962963216043905
ENSG00000122952	protein_coding	513.149572649573	2401.375	684.82647081474	1319.97504395601	-2.22640940472242	0.999981154913444
ENSG00000165443	protein_coding	19892.6538461538	9820.375	8510.06621847053	5932.64974947957	1.01838573524417	0.999999999953491
ENSG00000148541	protein_coding	5455.32478632479	2508.0625	2540.36128122074	1214.13033176015	1.12109179087692	0.998979153079378
ENSG00000165449	protein_coding	3113.32905982906	1561.3125	1730.32086838364	898.493533180215	0.995698744220873	0.991678579568572
ENSG00000170312	protein_coding	440.935897435897	2894.0625	809.254311658334	1521.67383578085	-2.71445523914763	1
ENSG00000182010	protein_coding	255.038461538462	1246.4375	400.405752649365	833.552715289601	-2.28902380686931	0.99999957140076
ENSG00000108176	protein_coding	1092.89743589744	590.4375	388.490572675547	246.362055722873	0.888301757943367	0.963516724642972
ENSG00000138346	protein_coding	232.290598290598	543.25	154.589394382133	296.452919252507	-1.22568550559137	0.977519480319897
ENSG00000165730	protein_coding	2719.61538461538	855.5625	1642.88909839756	781.914485413846	1.66845748155078	0.993643136908208
ENSG00000198954	protein_coding	3983.53418803419	2881.4375	1088.70116778285	976.663297064722	0.467260229470201	0.981972334615936
ENSG00000099284	protein_coding	2084.27777777778	3516.5625	933.74404168588	2163.02309954533	-0.754618296002606	0.971546260582535
ENSG00000156574	protein_coding	48.0769230769231	155.25	40.2175743290481	195.135337650565	-1.69117679681212	0.966601875833176
ENSG00000107738	protein_coding	6974.90598290598	4388.8125	3536.18279799312	2142.44368945837	0.668343134185425	0.990399740170424
ENSG00000197746	protein_coding	122212.991452991	102662.4375	40950.9568278423	32443.4162832641	0.251489234518125	0.990768390629898
ENSG00000107742	protein_coding	31851.3504273504	12797.375	12553.0124335015	7880.46729473153	1.31550662619212	0.999999999999998
ENSG00000168209	protein_coding	10768.4316239316	7743.5625	6621.02085583607	4179.75216121323	0.475738792952504	0.979999747442562
ENSG00000213551	protein_coding	1874.71794871795	2778.25	597.317118328392	1179.20230099278	-0.567502867153308	0.950224418230437
ENSG00000138279	protein_coding	6110.05128205128	4258.375	1835.25506101734	1393.75281763542	0.520881487076716	0.99177266924407
ENSG00000107758	protein_coding	4825.55982905983	3251.1875	2929.05845633219	1306.87225689175	0.569729563451693	0.98451172472217
ENSG00000148660	protein_coding	8424.7735042735	3813.5	4181.9455536527	1981.48600802529	1.14352220093982	1
ENSG00000156671	protein_coding	7614.80769230769	5278.5	2437.98441370851	2844.54307988706	0.528679587910754	0.989837137753122
ENSG00000108175	protein_coding	16799.2435897436	13700	6838.92753153673	6713.90530168545	0.294220381848387	0.979231706986841
ENSG00000165424	protein_coding	16594.2179487179	11855.4375	5810.52637207119	6036.58742413018	0.485131736345088	0.993259586969318
ENSG00000122378	protein_coding	12442.8547008547	6256.9375	6173.729377382	2886.45698550432	0.991788915359357	0.998703261765972
ENSG00000185737	protein_coding	1600.33333333333	345	778.082252346311	365.533217824774	2.21370416827191	0.994511410043134
ENSG00000165678	protein_coding	10505.2777777778	7284.5625	3857.17621197602	1845.68845217713	0.528200075992474	0.99924894668676
ENSG00000107771	protein_coding	6449.25213675214	4460.75	2383.78552960951	1958.53491161123	0.531845578117543	0.988845191617719
ENSG00000148672	protein_coding	38079.9188034188	18341.5	15146.7805799643	6861.64048412137	1.05391877255159	1
ENSG00000138182	protein_coding	333.222222222222	758.8125	219.621293678688	484.220778674356	-1.18725882896415	0.977755946896692
ENSG00000180628	protein_coding	4688.9188034188	3251.5625	2025.17287288089	1775.37319902981	0.528122141715714	0.963773549406805
ENSG00000107854	protein_coding	5008.88461538462	3958.6875	1812.35715184859	1796.46841400009	0.339467192994353	0.962723895893422
ENSG00000107864	protein_coding	1329.36324786325	520.375	881.458536033595	340.632915810163	1.35311181572617	0.989092202061175
ENSG00000138160	protein_coding	594.252136752137	2698.625	782.738123824933	1738.13393710995	-2.18307742353927	0.9985735459091
ENSG00000138180	protein_coding	122.217948717949	731.5	255.209414008083	501.356426773076	-2.58140169193323	0.999997365668206
ENSG00000138207	protein_coding	201.200854700855	41	384.237618495479	37.7535870260474	2.29494061887894	0.984159444676436
ENSG00000148690	protein_coding	2010.33760683761	1329.25	575.635541024341	582.413198110528	0.59682533488916	0.96202329635212
ENSG00000119969	protein_coding	275.094017094017	1229.6875	298.900560004357	949.307517351464	-2.16029506208983	0.998784412018036
ENSG00000095637	protein_coding	21231.2222222222	13381.1875	9457.78814083552	10865.4003529169	0.665981273383664	0.993475206436514
ENSG00000059573	protein_coding	3383.47863247863	6185.25	1292.07501275942	4395.86864377603	-0.870324630700169	0.989583852861792
ENSG00000165887	protein_coding	29.042735042735	7.875	38.6499405997896	5.98748695196908	1.8828254941009	0.97888398436145
ENSG00000241935	protein_coding	504.688034188034	207.1875	368.401361566219	237.132654506572	1.28445491649289	0.957570648715333
ENSG00000155265	protein_coding	1812.17521367521	462.375	1540.87381125633	300.456070000258	1.9705871514342	0.999324639595259
ENSG00000095713	protein_coding	2925.52136752137	1570.6875	1779.73757335557	856.408369782391	0.897297581163101	0.983887074668763
ENSG00000119946	protein_coding	404.641025641026	62.8125	627.909905261196	52.3923897145377	2.68751900261677	0.993806844522416
ENSG00000120053	protein_coding	3012.00427350427	2016.3125	3288.16595434739	746.051715700728	0.57900456339098	0.963440090881207
ENSG00000099194	protein_coding	75358.5683760684	26808.875	45291.0254846155	21184.7129628104	1.49106087787438	0.999999999999988
ENSG00000107829	protein_coding	4388.3547008547	2721.5625	1445.52857041854	1038.5708108582	0.689244972680939	0.98299503312315
ENSG00000198408	protein_coding	11876.7478632479	10306.5	3789.91268888521	4182.96408463345	0.204585357040497	0.952201655961777
ENSG00000059915	protein_coding	5719.55555555556	2632.25	5642.33171741495	1980.94019765026	1.11960652846276	0.995161284634289
ENSG00000148842	protein_coding	4562.37606837607	3493.125	1523.84118063613	1487.64695072453	0.385267100396305	0.962537917617401
ENSG00000076685	protein_coding	5562.25641025641	3938.3125	2323.00797732745	1464.62348830681	0.498092660160534	0.985342450728369
ENSG00000185933	protein_coding	37.042735042735	5.0625	127.951666918276	4.10639744788543	2.87126871562564	0.988429632438894
ENSG00000107957	protein_coding	2600.76923076923	1691.5625	1752.7159813626	1040.71103698385	0.620581910037643	0.968182500362606
ENSG00000065621	protein_coding	212.683760683761	106.0625	147.843505567834	36.0249334951965	1.00379522178917	0.956392820358641
ENSG00000148700	protein_coding	18879.6581196581	6966.5625	8211.18406475443	3400.05421464129	1.43831377001535	1
ENSG00000119950	protein_coding	8524.0641025641	5229.3125	2719.34913795023	1860.927428954	0.704920155307626	0.997340862706088
ENSG00000119927	protein_coding	2543.97863247863	1282.25	1198.67517514427	521.934414781525	0.988408981796592	0.989229140136337
ENSG00000043591	protein_coding	200.188034188034	81.375	215.084769459926	44.9975925281935	1.29869819934692	0.960400019263708
ENSG00000099204	protein_coding	18853.5213675214	8326.25	7817.78241895905	4160.07850086189	1.17909522619686	0.999999999999999
ENSG00000107518	protein_coding	2470.88034188034	1421.5	2072.51227847238	975.345067142906	0.797611047484614	0.974754524222341
ENSG00000165868	protein_coding	2985.47435897436	1599.6875	2859.62362416314	1198.23157020391	0.900170076829125	0.97941581751153
ENSG00000165650	protein_coding	4255.36324786325	2709	1622.80070535086	1320.27870795021	0.65152189548599	0.985992839254695
ENSG00000170370	protein_coding	553.521367521368	153.1875	483.621745896213	148.998979302992	1.85334043117958	0.976812419071702
ENSG00000107560	protein_coding	1580.4188034188	957.5	658.459696177684	353.009537170504	0.722962524196794	0.976266538302321
ENSG00000107581	protein_coding	12033.4145299145	8923.0625	4266.23908953288	3821.17527241293	0.431435220987981	0.990956255910835
ENSG00000151929	protein_coding	5308.25213675214	2878.4375	3806.89676270651	2060.78447745027	0.882951011816938	0.995737667004099
ENSG00000166033	protein_coding	23261.3504273504	12697.5625	9746.0421096829	4531.61882728825	0.873383279048878	0.99999033102381
ENSG00000095574	protein_coding	2002.23504273504	1344.125	658.027772717857	505.479030227763	0.574944031244259	0.96353223708231
ENSG00000196177	protein_coding	1977.32478632479	935.875	767.676225218012	383.202274697494	1.07916210657126	0.991080462467505
ENSG00000182022	protein_coding	4371.90598290598	1721	2131.80717018809	1000.24703615324	1.345015279054	0.998716434137263
ENSG00000065154	protein_coding	6387.97008547009	3432.375	2486.66643530544	1025.09907651244	0.896150375340638	0.999998733202706
ENSG00000229544	protein_coding	42.7521367521367	6.5625	46.1420471449631	4.73242362150023	2.70367910493144	0.992019928915607
ENSG00000107902	protein_coding	4106.13247863248	2247.0625	2269.31454256648	1835.20696267024	0.869739922412495	0.964783494229574
ENSG00000019995	protein_coding	4388.22222222222	2834.5	1382.5027632231	873.901596291024	0.630542317381437	0.990942737000934
ENSG00000175029	protein_coding	6228.31623931624	4744.25	1782.98475533609	1253.58549768255	0.392662163087139	0.977154992646433
ENSG00000148848	protein_coding	122.995726495727	430.5625	200.02191935386	398.296199454627	-1.80761448313127	0.989593343202331
ENSG00000148773	protein_coding	1284.81196581197	6029.5	2716.72698472919	3581.45804573128	-2.23048113645949	0.999999999999997
ENSG00000171811	protein_coding	206.423076923077	93.625	151.206693021593	59.4764659340146	1.14063854617322	0.959699182681381
ENSG00000171798	protein_coding	3051.42307692308	422.4375	2657.46563502778	301.521247178371	2.8526724077929	0.999999999999998
ENSG00000171772	protein_coding	129.863247863248	23.8125	217.904806793565	15.6342306068021	2.4472021988291	0.989864095798989
ENSG00000142082	protein_coding	2106.53418803419	1374.75	620.520590751985	412.26795493546	0.615702043736121	0.963339570827356
ENSG00000177030	protein_coding	5587.70512820513	3815.1875	2158.0257873676	1685.6361496974	0.55050192848262	0.975902303566663
ENSG00000177225	protein_coding	5203.89316239316	3838.25	1642.79266613336	1408.00598957059	0.439142660488584	0.970520967567215
ENSG00000184524	protein_coding	3570.48290598291	1979.875	3248.84581052486	1044.47778817934	0.850709863018146	0.984773265238787
ENSG00000177542	protein_coding	2953.7905982906	1997	2467.73743285379	814.231826119973	0.564733220634333	0.963424135309269
ENSG00000078902	protein_coding	7043.71794871795	3974.625	4129.7680017686	1369.70575307253	0.825518389882002	0.993725942235272
ENSG00000244242	protein_coding	4074.32905982906	1891.4375	2265.97529965286	1595.09159480994	1.10707939782147	0.991503291415296
ENSG00000130592	protein_coding	356.974358974359	747.9375	398.647756389623	535.158851027742	-1.06709726805388	0.966525888892709
ENSG00000283787	protein_coding	22.4145299145299	71.125	30.5645584677323	58.1284497184181	-1.66592250442536	0.978801295735574
ENSG00000110651	protein_coding	40414.1452991453	32189.625	14493.3520695027	15422.802624145	0.328264567139116	0.962016337276866
ENSG00000167323	protein_coding	4260.70085470085	2798	2141.82473752298	1934.83239584208	0.606694800445111	0.978685828680745
ENSG00000167325	protein_coding	2647.89316239316	4250.375	1304.45655125655	1987.53548815277	-0.682745219021279	0.979437843755573
ENSG00000132259	protein_coding	41.1709401709402	8.875	23.6319383065622	4.5	2.21380736949889	0.991412513319859
ENSG00000166313	protein_coding	11371.1282051282	7929.0625	4940.25856395917	3813.10205246332	0.520153197935562	0.984162489511643
ENSG00000166340	protein_coding	13557.8076923077	9683.75	6081.12860979503	4795.30494685514	0.485486172788156	0.983494735866993
ENSG00000166341	protein_coding	3330.26068376068	6361	1694.8414856163	4802.31592741113	-0.933618474555302	0.990099629681155
ENSG00000170743	protein_coding	478.799145299145	139.75	319.653390340769	137.967387450803	1.77657229387088	0.978824358095129
ENSG00000166402	protein_coding	7881.38461538462	3510.4375	3443.2608580261	2540.14419456193	1.16679826470337	0.999648500599683
ENSG00000166407	protein_coding	226.239316239316	767.4375	327.396549190501	722.962144582965	-1.76219959736488	0.992334563150757
ENSG00000166444	protein_coding	5588.4358974359	3926.875	1857.5372725868	1138.1117622331	0.509062880232453	0.984335025343887
ENSG00000175348	protein_coding	5666.49145299145	4214.4375	1809.71268020788	1509.2438711156	0.427115643779377	0.962554053626393
ENSG00000184014	protein_coding	20451.1794871795	12209.375	8041.05997818672	5714.39663627462	0.744194700153386	1
ENSG00000205339	protein_coding	11067.5042735043	8668.5	4955.27033969557	4463.47105587867	0.352475654757566	0.978833015930405
ENSG00000166483	protein_coding	670.452991452991	2769.375	593.071788107799	1746.78779001152	-2.04635233491648	0.998575209733055
ENSG00000133812	protein_coding	4506.47008547009	2852.625	2098.98851819882	1451.26721063582	0.659707708158732	0.986020786985028
ENSG00000110315	protein_coding	8025.04700854701	3759.5	3200.28655669942	1442.36819155166	1.09396904177448	0.999999999999998
ENSG00000133800	protein_coding	1080.08547008547	140.0625	1163.89592969165	130.776383571347	2.94700283241961	0.995295022688007
ENSG00000072952	protein_coding	4928.52136752137	1455.5	2825.85940924686	1153.60455385139	1.7596400412782	0.999423206089996
ENSG00000170242	protein_coding	7743.61111111111	5078.4375	2661.04322342903	1917.18793962233	0.608621814986435	0.993582366227834
ENSG00000050165	protein_coding	14971.952991453	9837.375	10861.2664502516	6229.7453332112	0.605917119581238	0.976852319722809
ENSG00000133816	protein_coding	1596.70512820513	689.875	2683.16319526412	657.526564735854	1.21069102186257	0.978907434073952
ENSG00000187079	protein_coding	6591.65811965812	4216.4375	3227.44413597765	1896.71139849126	0.644616848593276	0.991033740488025
ENSG00000262655	protein_coding	15283.1282051282	6125.5	8388.72768904818	3430.25388759102	1.3190403541147	1
ENSG00000166689	protein_coding	997.824786324786	542.75	624.313060486956	345.517679238945	0.878498686012145	0.963151990499933
ENSG00000011405	protein_coding	4936.77777777778	2700.875	2797.07933851398	1300.60277692051	0.870142834025899	0.992218636428071
ENSG00000006071	protein_coding	1452.59401709402	771	1223.29319200759	776.860948518674	0.913828777795593	0.961614606902426
ENSG00000134333	protein_coding	7458.52136752137	11717.125	4398.19704105987	8536.45211138679	-0.651657069514764	0.973226733032838
ENSG00000177054	protein_coding	417.393162393162	784.9375	204.345325715779	495.38758815699	-0.911170818273139	0.953757635435599
ENSG00000129173	protein_coding	45.2307692307692	255.0625	71.4822087911018	193.966824912578	-2.49547436856283	0.998990433054713
ENSG00000166833	protein_coding	7310.58974358974	5368.5	3659.46761332049	2560.92803491234	0.445468748273212	0.976872117394237
ENSG00000187398	protein_coding	10056.7307692308	4507.6875	5870.30284953251	3158.88806847705	1.15770198387396	0.999999999968055
ENSG00000129151	protein_coding	3322.08974358974	1476.875	1705.02284620313	1383.90018305753	1.16954332287692	0.98931376869425
ENSG00000121621	protein_coding	76.4957264957265	414.0625	104.965444870452	263.142158981288	-2.43639749176971	0.999275337268958
ENSG00000109911	protein_coding	2985.70085470085	1748.0625	1082.67453976486	557.442310169103	0.772312857572969	0.985561267538075
ENSG00000007372	protein_coding	2924.0641025641	1436.8125	1329.39225205419	680.876809097407	1.0251031325817	0.994731882931735
ENSG00000110422	protein_coding	3783.08547008547	2798.1875	1449.70613611019	1154.75164537662	0.435070733758234	0.962548640321537
ENSG00000110427	protein_coding	3952.2735042735	2335	3097.86231327327	1496.8286920464	0.759260237474952	0.982382106092619
ENSG00000085063	protein_coding	16789.6538461538	13159.4375	6517.68200091651	5589.89575297846	0.351474663995783	0.968670032870897
ENSG00000135373	protein_coding	28.2350427350427	9.375	35.8274400706404	7.41956872061982	1.59059621929799	0.962366902724371
ENSG00000110436	protein_coding	51922.6794871795	11435.0625	43380.3969143953	16127.7905718411	2.18290058498549	0.999999999999999
ENSG00000166326	protein_coding	5560.49572649573	3907.75	2306.01840172197	1592.5223389328	0.508875333881205	0.978628327624642
ENSG00000179241	protein_coding	4928.92307692308	7946.125	2433.44082204618	3840.05873001963	-0.688979022738987	0.989365706224559
ENSG00000149084	protein_coding	5580.53418803419	4073.6875	2084.00720203637	1814.75819211082	0.454067915643905	0.978910116888641
ENSG00000085117	protein_coding	5712.85897435897	3765.1875	2805.47855376738	3100.41047215257	0.601491206024784	0.978897762865675
ENSG00000175274	protein_coding	1651.15384615385	2928.125	1057.64102735918	2260.13674733779	-0.826502593239817	0.964605628214952
ENSG00000019505	protein_coding	1600.3547008547	339.4375	3022.36014671977	293.83373274694	2.23717383463226	0.994785349124462
ENSG00000175264	protein_coding	3323.45726495727	716.875	2283.76088628375	431.809969778374	2.21289131672006	1
ENSG00000121671	protein_coding	5366.40170940171	1836.6875	2312.48691191222	609.677917018486	1.54684887107721	0.999999999999996
ENSG00000121653	protein_coding	15422.6452991453	11343.8125	5645.84694321989	5230.29925490247	0.443144646367818	0.976908930970331
ENSG00000149091	protein_coding	5071.7735042735	3742.375	4609.48089160921	1285.39700093006	0.438536189636537	0.962849825378934
ENSG00000110492	protein_coding	1095.65384615385	2702	803.783058942842	2820.43143271852	-1.30223560019423	0.989670873866161
ENSG00000180720	protein_coding	152.277777777778	59.3125	152.56014003693	51.6407058433558	1.36029733436235	0.957565788324701
ENSG00000175224	protein_coding	7911.35042735043	5884.5	2520.99904515779	1953.63234343961	0.427004140300648	0.976880924176648
ENSG00000134569	protein_coding	13696.4743589744	6127.6875	7357.95947827175	3585.718407214	1.16038994387557	1
ENSG00000149182	protein_coding	7921.11965811966	5510.75	1965.60686896004	1705.74626874378	0.523455691562775	0.984063204663515
ENSG00000110514	protein_coding	6691.81196581197	3888.0625	3020.59688394642	1560.34664818431	0.783345497221604	0.999319781598636
ENSG00000110536	protein_coding	3694.47008547009	2681.4375	1009.54223742457	1048.17968998641	0.462360820095277	0.955589718615903
ENSG00000149136	protein_coding	10598.6923076923	14860.5625	3034.72163160214	4147.6782576722	-0.487602453044364	0.990854094861316
ENSG00000186652	protein_coding	4.09401709401709	13.375	4.7186651672989	11.5635922907489	-1.70794986024837	0.968717768638573
ENSG00000254979	protein_coding	274.948717948718	683.625	228.600213133543	628.873794970024	-1.31404259747641	0.96692698586107
ENSG00000134802	protein_coding	501.491452991453	1238.1875	410.173251801185	1096.07951163834	-1.30393278183154	0.981279807734898
ENSG00000211450	protein_coding	2646.78632478632	4188.8125	802.922957720952	1602.8008077009	-0.662299576925272	0.978436081640352
ENSG00000254732	protein_coding	1073.00854700855	1913.625	327.265061574702	659.131941773926	-0.83464657457123	0.979666501976043
[truncated: 1,706 more rows]
